# Supplementary material for: Requirements for a dashboard optimized for melanoma patient care through user-centered context exploration
Source: Sci Rep. 2024 Jul 29;14:17471. doi: 10.1038/s41598-024-67857-2 (PMC11289254; doi:10.1038/s41598-024-67857-2)
Supplement: Supplementary file 1 — Supplementary Information. [file 41598_2024_67857_MOESM1_ESM.xlsx]

## Sheet: 1-overview-affinitys
AffinityID	Spalte1	Spalte2	Spalte3	user phrases / group / sub-topic / topic = affinity (german)	groupname - English	RequirementID
CA1	Der Umfassende Blick auf die Patientenakte				patient record	FR00
CA1.T1		Auf Grundlage des Stagings werden viele Entscheidungen getroffen			Staging	FR01
CA1.T1.ST1			Ich schaue mir bei der Behandlung eines Melanompatienten sein Staging an.			FR01
CA1.T1.ST1.N1				Dann gucke ich mir das CT an. Das war CT Torax Abdomen am		FR01.02
CA1.T1.ST1.N2				Dafür gucke ich nochmal das Staging an.		FR01
CA1.T1.ST1.N3				Dann geh ich tatsächlich als, meistens als Erstes guck ich mir das aktuelle Staging.		FR01
CA1.T1.ST1.N4				dass ich mir hier in dieser Oberfläche mal die - also die aktuellen- Staging-Befunde anschaue.		FR01.01
CA1.T1.ST1.N5				Dann sehe ich hier den MRT Schädelbericht.		FR01.03
CA1.T1.ST2			Ich suche im staging des Patienten nach Anzeichen für Metastasen			FR09.06
CA1.T1.ST2.N1				dann schauen wir mal in der letzten Tumorkonferenz oder in dem letzten Staging wo Metastasen nachgewiesen worden sind.		FR01.01.02
CA1.T1.ST2.N2				also Verdacht auf Lymphknotenmetastasen, das ist schon wichtig.		FR09.06.01
CA1.T1.ST2.N3				Und dann im.. verdacht auf Lymphknotenmetastasen.		FR09.06.02
CA1.T1.ST2.N4				Und im MRT-Schädel ist kein Nachweis für Hirnmetastasen.		FR09.06.02
CA1.T1.ST3			Das aktuelle Staging ist für mich die wichtigste Ergänzung beim zusammenstellen des aktuellen Status			FR01.01.01
CA1.T1.ST3.N1				Und dann gebe ich im Prinzip die aktuellen..Staginguntersuchungen mit ein. Ich mache es meistens so, dass ich einmal die Befunde quasi daraus kopiere.		FR01.01.01
CA1.T1.ST3.N2				Und dann schreiben wir meistens dazu: Im aktuellen Staging.. zeigen sich.. Und dann müssen wir einmal quasi das Staging, was hat sie denn.		FR01.01.01
CA1.T1.ST3.N3				Und nehme hier dann einmal das letzte Staging raus von dem Patienten, z. B. MRT. Das kopiere ich mir dann da meistens einmal raus.. Setze das hier auch einmal in das Word-Dokument ein.		FR01.01.01
CA1.T1.ST3.N4				Dann, genau, kopier ich jetzt einmal das Staging rein.		FR01.01.01
CA1.T1.ST4			Es ist relevant für mich, dass das Staging durchgeführt wurde, um einen Patienten zur Tumorkonferenz anmelden zu können			FR01.05
CA1.T1.ST4.N1				Alle Termine, sind in der Vergangenheit, sodass ich ihn auch für die heutige TK anmelden kann.		FR01.05
CA1.T1.ST4.N2				, letztendlich, was ich wissen will ist, einmal das Staging, ehm, CT-Thorax/Abdomen und MRT-Schädel, ehm, dann, ehm, falls der Patient (anonymisieren?) nen Lymphknoten-Ultraschall hatte auch dieser.		FR01.04
CA1.T1.ST4.N3				MRT-Schädel steht aus.		FR01.03
CA1.T1.ST4.N4				Das heißt normalerweise würde man jetzt noch auf den MRT-Befund bis morgen warten, und ähm das machen wir jetzt aber in diesem Fall nicht und melden mal an ohne dass wir 'ne Fragestellung haben.		FR01.05
CA1.T1.ST4.N5				das ist ein MRT vom Abdomen- noch geben sollte.		FR15.01
CA1.T1.ST5			Das aktuelle Staging beinflusst meine Wahl der Fragestellung			FR01
CA1.T1.ST5.N1				nochmal genau sehe, ich habe alle Staging-Untersuchungen vorliegen.		FR01.05
CA1.T1.ST5.N2				hatte der jetzt sein Staging und hat keine anhaltende retrograde Metastasierung..		FR09.06
CA1.T1.ST5.N3				bzw. einmal kurz das letzte Staging mir angucken, ähm, ob der da einen Progress hatte oder ob der stabil ist.. ähm..		FR01
CA1.T1.ST5.N4				Das Staging und dann die Fragestellung.		FR01
CA1.T2		Nebenwirkungen sind ein zentraler Entscheidungspunkt			Adverse Events	FR10.08
CA1.T2.ST1			Ich überprüfe ob ich im Verlauf einen Hinweis auf Nebenwirkungen finde			FR10.08
CA1.T2.ST1.N1				Er hat eine Nebenwirkung gehabt.		FR10.08
CA1.T2.ST1.N2				Suche jetzt nach weiteren Nebenwirkungen.		FR10.08
CA1.T2.ST2			Laborwerte geben mir einen guten Überblick über das Vorhandensein und den Verlauf von Nebenwirkungen			FR06.09
CA1.T2.ST2.N1				Laborwerte nach Nebenwirkung (z.B. Leber)		FR06.09
CA1.T2.ST3			Die Form der Nebenwirkung ist eine wichtige Information für das weitere Vorgehen			FR10.08.01
CA1.T2.ST3.N1				und.. 2020 schon mal IR-Hepatitis.		FR10.08.02
CA1.T2.ST3.N2				..IR-Kolitis.. dann ergänzen wir einmal den Verlauf.. ist auch nicht mehr so aktuell.. Stadium, letzte Infusion.. .		FR10.08.02
CA1.T2.ST3.N3				irgendeine Form von Nebenwirkung.		FR10.08.01
CA1.T2.ST4			Die aktuelle Medikation von nebenwirkungen ist von zentraler Bedeutung für mich			FR10.05
CA1.T2.ST4.N1				Bei dem Patienten (anonymisieren?) ist es jetzt so, dass er (anonymisieren?) Nebenwirkungen hatte unter der Therapie und, ehm, Urbason erhalten hat.		FR10.06
CA1.T2.ST4.N2				hat ein Progress entwickelt und ist jetzt seit Dezember unter dem Leipziger Sche.. unter Nivolumab in Therapie im Stadium.		FR10.06
CA1.T2.ST4.N3				Also jetzt ist, finde ich, noch relevant.. ähm.. wie viel, ähm, Steroid.		FR10.05
CA1.T2.ST4.N4				da ist wichtig für mich zu wissen, ehm, wie viel Urbason nimmt er (anonymisieren?) gerade noch, ehm, weil es davon auch abhängig ist, ob wir dem (anonymisieren?) weitere Therapie geben können.		FR10.05
CA1.T3		Externe und Interne Befunde sind eine wichtige Informationsquelle			Internal and External Reports	FR02
CA1.T3.ST1			ich gucke danach, ob der Befund extern oder intern erstellt wurde			FR02.01
CA1.T3.ST1.N1				Suchen von Befunden in mehreren Submodulen (extern/ intern/)		FR02.02
CA1.T3.ST1.N2				Überblick über externe Untersuchungsergebnisse bekommen		FR02
CA1.T3.ST1.N3				ich wünsche mir, dass ich die radiologischen Befunde zentriert sehen kann, aber immer noch weiß, ob sie extern, o oder intern erzeugt wurden		FR02.01
CA1.T3.ST2			Es ist wichtig für mich zu erfahren wo und wie ein Patient extern behandelt wird			FR02.04
CA1.T3.ST2.N1				Überblick über alle extern durchgeführten Maßnahmen gewinnen		FR02.01
CA1.T3.ST2.N2				Erstvorstellung: Grundermitteln		FR02
CA1.T3.ST2.N3				Und dann muss ich jetzt im weiteren Verlauf gucken, da habe ich eben gesehen, dass es einen Arztbrief gab		FR02.03
CA1.T3.ST2.N4				Ich möchte die Übersicht über den Hausarzt/ Notfallkontakt haben		FR03.01
CA1.T3.ST2.N4						FR03.06
CA1.T3.ST3			Die Dokumentation der internen Behandlung dient mir als Quelle zur Einschätzung des aktuellen patientenstatus			FR02.01
CA1.T3.ST3.N1				Da öffne ich mir dann meistens einmal hier die Befundeliste oder -spalte, die dann hier auf die radiologischen Befunde..		FR02.03
CA1.T3.ST3.N2				die Radiologie-Befunde.. und kopiere das dann da rein, die offiziellen.. das MRT vom.		FR02.03
CA1.T3.ST3.N3				Also zuerst suchen ich den ambulanten Plan sozusagen.		FR02
CA1.T3.ST4			Primäre Befunde sind für mich die sicherste Quelle			FR02
CA1.T3.ST4.N1				ich arbeite immer gerne mit den primären Befunden, dass ich das einfach nochmal nachkontrolliere, dass das alles passt und dass ich das auch eben selbst einmal angeschaut hab.		FR02
CA1.T3.ST5			Als Informationsquelle zum Patienten betrachte ich extener Befunde			FR02.01
CA1.T3.ST5.N1				Dann ähm gucke ich noch einmal auf den Arztbrief, da können auch noch Informationen drin stehen.		FR02.01
CA1.T3.ST5.N2				Beurteilung des Status eines Patienten aus externen Arztbriefen		FR02.01
CA1.T3.ST5.N3				Überprüfen auf bekannte Metastasen in externen Befunden		FR02.01
CA1.T3.ST5.N4				externe Befunde finden sich im digitalen Archiv		FR02.01
CA1.T3.ST5.N5				suche nach externen Befunden		FR02.01
CA1.T5		Zur Bewertung des Status des Patienten ist ein Umfassender Blick nötig			determine patient's status	FR00
CA1.T5.ST1			Ich möchte die letzten zwei TK Protokolle für einen Patienten sehen können			FR04
CA1.T5.ST1.N1				So. Okay. Die letzte TK-Besp- Kann ich auch mal einmal aufmachen..		FR04
CA1.T5.ST1.N2				es kann sein, dass ich dann auch noch das letzt Tumorkonferenzprotokoll für diesen Patienten öffnen würde.		FR04
CA1.T5.ST1.N3				Weil ich mir jetzt einmal das letzte Tumorkonferenzprotokoll durchlesen möchte.		FR04
CA1.T5.ST1.N4				Also gehe ich einmal auf die Tumorboard.. die ehemaligen Tumorboards um zu gucken, wie es da aussieht.		FR04
CA1.T5.ST10			Ich muss einen kompletten Überlick über die Medikation des Patienten bekommen			FR05
CA1.T5.ST10.N1				Ich wünsche mir, dass das DB einen besonderen Blick auf Medikationen und Komedikationen ermöglicht		FR05
CA1.T5.ST2			Bei der Behandlung des Melanompatienten betrachte ich das Stadium			FR09.03.01
CA1.T5.ST2.N1				Gebe ich im Prinzip das Stadium an, schaue nochmal..ähm.. in das letzte Staging.		FR09.03.01
CA1.T5.ST2.N2				Je nachdem welches Stadium das ist - ja bei manchen Patienten ist es weniger relevant, als bei anderen- aber da gucke ich trotzdem nochmal nach, dass ich da einfach sicher bin, dass da nichts..ähm.. vergessen wird.		FR09.03.01
CA1.T5.ST2.N3				nen Progress gehabt und ist dann Stadium gewesen.		FR09.04
CA1.T5.ST3			Ich gucke mir die Laborwerte an, um die Angaben besser einschätzen zu können			FR06
CA1.T5.ST3.N1				ich geh mal direkt auf Kumulativbefund und dann such ich mir, ehm, das aktuelle LDH von dem aus.		FR06.02
CA1.T5.ST3.N2				Relevante Daten zu einem Patienten sind für mich die letzten beiden TK Protokolle Laborwerte und das Staging		FR06
CA1.T5.ST3.N3				dann auch noch, je nachdem nach den..ähm.. Laborparametern.		FR06
CA1.T5.ST3.N4				Das heißt, ich muss da noch einmal das Labor öffnen von dem Patienten, damit man das - das einordnen kann, die Befunde.		FR06
CA1.T5.ST3.N5				hier sollte Hb, Leukozyten, GOT, GPT, Krea, TSH abgebildet sein, der Rest per link zu erreichen (Kommentar DB-Entwurf)		FR06.03
CA1.T5.ST3.N5						FR06.04
CA1.T5.ST3.N5						FR06.05
CA1.T5.ST3.N5						FR06.06
CA1.T5.ST3.N5						FR06.07
CA1.T5.ST3.N5						FR06.08
CA1.T5.ST4			Das Alter des Patienten berücksichtige ich bei seiner Behandlung			FR03.02
CA1.T5.ST4.N1				Ist ja relevant.. äh.. Wie alt der ist..		FR03.02
CA1.T5.ST4.N2				fass ich kurz zusammen in ner Fragstellung, ehm, wie alt der Patient (anonymisieren?) ist.		FR03.02
CA1.T5.ST5			Ich finde es gut, wenn es eine Übersicht über die Infusionen gibt			FR05.01
CA1.T5.ST5.N1				Alle Infusionen.		FR05.01
CA1.T5.ST5.N2				Ehm, da kopier ich dann einmal die Diagnose und den ganzen Verlauf inklusive Stadium und auch, wenn aufgeführt, die Infusionen.		FR05.01
CA1.T5.ST6			Die Verlaufsdoku fasst den bisherigen Verlauf für mich zusammen			FR07.05
CA1.T5.ST6.N1				In der Regel ist das klinische Stadium oder die Daten die ich brauche, sind hier in dem Verlauf ganz gut beschrieben.		FR07.05
CA1.T5.ST6.N2				. Das ist immer ganz schön quasi in der Verlaufsdokumentation zusammengefasst.		FR07.05
CA1.T5.ST6.N3				Und hier ist der Verlauf relativ detailliert beschrieben.		FR07.05
CA1.T5.ST7			Die Information über eine Studienteilnahme des Patienten ist für mich relevant			FR10.07
CA1.T5.ST7.N1				der Patient hatte um in der Studie in der adjuvanten Situation im Stadium 2 Pembrolizumab erhalten.		FR10.07
CA1.T5.ST7.N2				. Hier sieht man einmal, der (anonymisieren?) war in ner Studie.		FR10.07
CA1.T5.ST7.N3				einer angewandten Studientherapie.		FR10.07
CA1.T5.ST7.N4				st dann in einer Studie gewesen..		FR10.07
CA1.T5.ST7.N5				aktuell im Stadium, hat eine Studie bekommen.		FR10.07
CA1.T5.ST8			Die Histologie des Tumors ist ein aufschlussreicher Aspekt für mich			FR08
CA1.T5.ST8.N1				Dann such ich mir in dem Verlauf noch die Mulpath raus.		FR08.01
CA1.T5.ST8.N2				Die Mol-Patho, haben wir die inzwischen? Mh, die ist negativ.		FR08.01
CA1.T5.ST8.N3				Manchmal wenn es noch irgendwelche Zusatzbefunde gibt, wie histologische Befunde, dann würde ich auch über Befunde gehen.		FR08
CA1.T5.ST9			Ich lese die Informationen über Telefonate mit dem Patienten			FR07
CA1.T5.ST9.N1				Zumindest ist es hier so besprochen, oder so beschrieben.		FR07
CA1.T5.ST9.N2				Dann sehe ich ein Telefonat wurde mit dem Patienten geführt.		FR07
CA1.T6		Das Melanom ist der zentrale Dreh- und Angelpunkt			Melanoma	FR09
CA1.T6.ST1			Für die Weitere Behandlung muss ich ermitteln, ob der Patient aktuell einen aktiven Primärtumor hat			FR09.01
CA1.T6.ST1.N1				DD-Metastasen, DD-reaktiv, ansonsten keine Tumormanifestation.		FR09.01
CA1.T6.ST1.N2				da aber nen Progress, weswegen die abgebrochen wurde.		FR09.01
CA1.T6.ST1.N3				Jetzt ist die Frage: Ist der Patient aktuell tumorfrei?.		FR09.01
CA1.T6.ST1.N4				Ansonsten sieht es so aus, als wäre da keine Tumormanifestation festgestellt worden ist. Also würde ich dann hier auswählen „Lymphknotenmetastasen“. .		FR09.01
CA1.T6.ST2			Die aktuellen Werte der Tumormarker sind für die Einschätzung des Tumorstatus relevant			NFR03.01
CA1.T6.ST2.N1				Und das Gleiche mach ich, ehm, mit dem S100.		FR06.01
CA1.T6.ST2.N2				Die Tumormarker sind nie 0		NFR03.01
CA1.T6.ST2.N3				Dann geben wir gerade bei den Melanom-Patienten meistens noch.. ähm.. den letzten S100- und LDH-Wert an.		FR06.01
CA1.T6.ST2.N3						FR06.02
CA1.T6.ST3			Die Sicherung der Diagnose ist ein entscheidender Faktor, auf den ich achte			FR09.02.01
CA1.T6.ST3.N1				der Patient hatte ein PT3D Tumor.		FR09.02.01
CA1.T6.ST3.N2				aber das ist nie bioptisch gesichert.		FR09.02.01
CA1.T6.ST3.N3				Quasi ob eine Lymphknotenbiopsie empfohlen wird, zur histologischen Sicherung der Metastasen.		FR09.02.01
CA1.T6.ST4			Ich benötige die aktuelle TNM Klassifikation zur Anmeldung des Patienten zur Tumorkonferenz			FR09.03
CA1.T6.ST4.N1				ich sehe, dass der Patient hatte (anonymisiert), N(anonymisiert) , M(anonymisiert) ist und das muss ich wiedergeben, obwohl das eigentlich automatisch sehr schick wäre.		FR09.03
CA1.T6.ST4.N2				Und dann müssen wir die TNM-Klassifikation, TNM -Klassifikation..ähm.. ausfüllen.		FR09.03
CA1.T6.ST5			Ich gucke gezielt nach dem Typen des Melanoms, da dies Therapierelevant ist			FR09.02
CA1.T6.ST5.N1				Und dann fangen wir hier an auszuwählen „beim Melanom“ denke ich. Ja. „Melanom“. „Kutanes Melanom.		FR09.02
CA1.T6.ST5.N2				Kutanes Melanom..		FR09.02
CA1.T6.ST6			Zur Beurteilung des Tumorstatus ist auch der Status der Lymphknoten relevant			FR09.05
CA1.T6.ST6.N1				Und dann weiß ich z. B., dass der Patient aktuell noch Lymphknotenmetastasen hat. Das muss ich quasi hier noch einmal angeben.		FR09.05
CA1.T6.ST6.N2				Da sehe ich zum Beispiel, dass noch Lymphknotenmetastasen vorhanden sind.... Das geb ich dann hier an.		FR09.05
CA1.T6.ST6.N3				wenn ich die Patienten nicht kenne, gucke ich halt nochmal durch, wann war die letzte Lymphknoten-Untersuchung.		FR09.05
CA1.T6.ST7			Bei der Angabe des Stadiums habe ich einen gewissen Spielraum			FR09.03
CA1.T6.ST7.N1				Angabe des min. Stadium, bei unbekanntem Stadium		FR09.03
CA1.T7		Die Therapie ist stetig im Auge zu behalten und an Entwicklungen anzupassen			Therapy	FR10
CA1.T7.ST1			Die Nebenwirkungen sind ein entscheidneder Faktor für mich, um eine weitere Therapie festlegen zu können.			FR10.08
CA1.T7.ST1.N1				Dann sehe ich hier schon die Nebenwirkungen, die Therapien die (anonymisiert) hatte.		FR10.08
CA1.T7.ST1.N2				Das wäre auch eine potenzielle.. ähm.. äh.. Therapie, wo man auch mit Immuntherapie wieder weitermachen kann.		FR10.08
CA1.T7.ST1.N3				Und jetzt müssen wir gucken, ob der Patient die Therapie bisher weiter fortgeführt hat oder aufgrund der Nebenwirkungen abgebrochen hat.		FR10.08
CA1.T7.ST1.N4				Das heißt, dass es eine Nebenwirkung höchstwahrscheinlich aufgetreten unter der Therapie.		FR10.08
CA1.T7.ST1.N5				Therapiepause.. bei IR-Kolitis nach erster Gabe Nivolumab.		FR10.08
CA1.T7.ST1.N6				. Ähm, das wäre auf jeden Fall 'ne wichtige Information, zum Beispiel auch für die weitere Therapieplanung, manchmal wenn die Nebenwirkungen zu stark sind, kann man so eine Therapie nicht mehr durchführen.		FR10.08
CA1.T7.ST2			Ich muss wissen, wie der Status der Therapie ist			FR10.01
CA1.T7.ST2.N1				Manchmal geht es auch einfach um irgendwelche Therapieentscheidungen, ob der Patient das in der Therapie - die Therapie weiterbekommen soll oder eine andere Therapie.		FR10.01
CA1.T7.ST2.N2				Ein Patient hat ein Endstadium, aktuell unter Therapie mit in dem Fall jetzt Nivolumab und dann meistens noch seit wann.		FR10.01
CA1.T7.ST2.N3				MRT Schädelergebnis ist ausstehend.		FR10.01
CA1.T7.ST2.N4				Ach, da hatte er noch nicht mit der Therapie angefangen.		FR10.01
CA1.T7.ST3			Es ist relevant für mich zu wissen, mit welchem Ziel eien Terapie bei dem Patienten zum Einsatz kommt			FR10.02
CA1.T7.ST3.N1				Und werde als erstes die Verlaufsdokumentation durchgehen, um mir eine Situation über den Patienten zu verschaffen.		FR10.02
CA1.T7.ST3.N2				Adjuvante Therapie Pembrolizumab Entscheidung 2b. hmhm. Diabetes entwickelt.		FR10.02
CA1.T7.ST3.N3				Ist eigentlich etwas ungenau, weil er adjuvante Therapie bekommt.		FR10.02
CA1.T7.ST3.N4				Wichtig ist auch immer, hat der (anonymisieren?) jetzt, ehm, ist das adjuvant, also, ist das adjuvant oder im metastasierten Setting.		FR10.02
CA1.T7.ST4			Die aktuelle Melanomtherapie ist für mich von großem interesse			FR10.03
CA1.T7.ST4.N1				Ich gucke mir einmal die letzte Therapie an, ob da..		FR10.03
CA1.T7.ST4.N2				Genau, der Patient ist jetzt gerade unter Immuntherapie.		FR10.04
CA1.T7.ST4.N3				Ich wünsche mir, dass das DB einen Überblick über laufende Infusionen (/Datum, Zyklus) geben kann		FR10.04
CA1.T7.ST4.N4				er hat sich also für die Monotherapie entschieden. Das kann ich jetzt eintragen.		FR10.03
CA1.T7.ST5			Zur Ermittlung der passenden Therapie ist der Mutationsstatus für mich relevant			FR08.01.01
CA1.T7.ST5.N1				Hier zum Beispiel unsere Mutationsergebnisse.		FR08.01.01
CA1.T7.ST5.N2				Wir brauchen PD-L1-Status des Patienten, ist auch wichtig für therapeutische Entscheidungen.		FR08.01.02
CA1.T7.ST5.N3				jetzt zum Beispiel eine Therapieumstellung, oder Ähnliches..ähm.. diskutiert werden sollte, dann gehe ich tatsächlich auch nochmal in die primären Befunde und gucke mir die primären Mutationsergebnisse an.. um das abzugleichen.		FR08.01.01
CA1.T7.ST5.N4				Ich kopiere noch einmal die Mutations-Analyse rüber, weil die vom1. ist und ich mir nicht sicher bin, dass ich die nachher auch wirklich in der Dokumentation drin habe.		FR08.01.01
CA1.T7.ST6			Ich suche nach dem BRAF- Mutationsstatus, um eine mögliche Therapieoption ein-/ oder auszuschließen			NFR03.03
CA1.T7.ST6.N1				Ermittlung des BRAF- Staus		NFR03.03
CA1.T7.ST6.N2				ähm, der BRAF-Status. Ich glaube, der ist sogar hier eigentlich immer, ähm, im Verlauf mit drin.		NFR03.03
CA1.T7.ST6.N3				BRAF Wildtyp, das ist jetzt, also der kommt nicht.. äh.. für eine zielgerichtete Therapie.		NFR03.03
CA1.T7.ST7			Ich muss einschätzen können, ob eine Studienteilnahme für den Patienten in Frage kommt			FR11.01
CA1.T7.ST7.N1				Aushang im Ärzt*innenzimmer: Studien Einschluss und Ausschlusskriterien		FR11.01
CA1.T7.ST7.N2				Diskussion mit Kollegen über mögliche Studienteilnahme		FR11.01
CA1.T7.ST7.N3				oder der Patient für eine Studie in Frage käme.		FR11.01
CA1.T7.ST8			Ich werfe einen gezielten Blick auf die letzte Fragestellung, um die anschließende Behandlung besser einschätzen zu können			FR04.01
CA1.T7.ST8.N1				dass ich dann auch nochmal in das quasi letzte Tumorkonferenzprotokoll von dem entsprechenden Patienten gehe, wenn mir jetzt irgendwas von dem klinischen Stadium nicht klar ist, oder wenn es ein Upstaging - sage ich jetzt mal- gibt.		FR04.01
CA1.T7.ST8.N2				Heute Vorstellung zur Befundbesprechung. Ähm.. da haben wir es noch nicht final entschieden.		FR04.01
CA1.T7.ST8.N3				dann finden wir quasi, was war die letzte Fragestellung.		FR04.01
CA2	Das System als Begleiter im Alltag				System	NA
CA2.T1		Schmerzpunkte im Umgang mit der vorhanden Software			Pain Points	NA
CA2.T1.ST1			Weil ich lange auf das Programm warte habe ich mein Verhalten daran angepasst			NFR04.01
CA2.T1.ST1.N1				Das Procedere des Tages wird teilweise im Behandlungsraum erfasst, oder Daten zum Patienten abgerufen, jedoch dauert der Login Prozess lange		NFR04.01
CA2.T1.ST1.N2				Dann öffne ich mir schonmal Word.		NFR04.01
CA2.T1.ST1.N3				Ich sehe selten die Patientendaten im Behandlungraum ein, oder dokumentiere die Untersuchung dort, da es lange dauert bis ich alles aufgerufen habe.		NFR04.01
CA2.T1.ST1.N4				Anmeldung im Medico dauert 5 sec,		NFR04.01
CA2.T1.ST2			Manchmal habe ich schwierigkeiten mit der Software und weiß nicht warum			NFR00.06
CA2.T1.ST2.N1				Gehe auf Hauttumorkonferenz.. ähm..muss gerade einmal gucken, wo sich das hin verschoben hat.		NFR00.06
CA2.T1.ST2.N2				Ja, das funktioniert jetzt hier wieder.. prima. (ironisch).		NFR00.06
CA2.T1.ST2.N3				Ja ich suche gerade, jetzt ist irgendwie Medico zugegangen, ich muss mich einmal nochmal anmelden.		NFR00.06
CA2.T1.ST2.N4				Wo ist es hingerutscht?		NFR00.06
CA2.T1.ST2.N5				Der hat irgendwie einfach alle Fenster gerade zugemacht.		NFR00.06
CA2.T1.ST3			Auf dem Laptop verhält sich das Programm anders			NFR04.03.01
CA2.T1.ST3.N1				Das scheint hier auf dem Laptop nicht zu gehen		NFR00.06.01
CA2.T1.ST3.N2				Das nervt mich schon, wenn man das nicht per Hand-Taste machen kann.		NFR00.06.02
CA2.T1.ST3.N3				Und komme mit den Tasten hier nicht so gut zurecht.. ähm..		NFR00.06.02
CA2.T1.ST3.N4				OK, man kann die Ansicht hier auch nicht ändern.. normalerweise ist das Bildschirm, ist der Bildschirm ein bisschen größer und man kann es hier so hochziehen, dass man den Verlauf besser lesen kann, aber das geht jetzt hier irgendwie nicht.		NFR00.06.02
CA2.T1.ST3.N5				Das ist ein ThinkPad, also habe ich den falschen Schlüssel verwendet. Copy-Paste geht so.		NFR00.06.01
CA2.T1.ST4			Zu kleine Schrift erschwert mir die Arbeit			NFR04.04
CA2.T1.ST4.N1				OK, passt eh nicht mehr jetzt rein. Jetzt haben wir hier in diesem wirklich winzigen Fach versuchen alles zu sehen, was auch irgendwie sehr umständlich jedes Mal ist, aufs Neue.		NFR04.04
CA2.T1.ST4.N2				Und ähm, weil man das hier sag ich mal nicht so gut lesen kann, würde ich das jetzt in ein Word-Dokument einfügen.		NFR04.04
CA2.T1.ST4.N3				Muss man das jetzt größer stellen, weil ich das nicht so klein lesen kann.		NFR04.04
CA2.T1.ST4.N4				OK, dann kopiere ich das jetzt erstmal und trage das hier oben ein, damit ich dann lesen kann was da steht. (Lachen).		NFR04.04
CA2.T1.ST5			Die Arbeit mit der aktuellen Software frustriert mich			NFR00.02
CA2.T1.ST5.N1				Ich wünsche mir, dass das DB mehr aus den Daten rausholt, als die vorhandenen Systeme		NFR00.02
CA2.T1.ST5.N2				Das ist schon ein bisschen ungünstig, wenn ich auch Kommentare machen darf.		NFR00.02
CA2.T1.ST5.N3				Ich habe sorge, dass das Dashboard sehr nah an dem sein könnte, was wir aktuell an Lösung haben		NFR00.02
CA2.T1.ST6			Mich frustriert das warten auf			NFR04.01
CA2.T1.ST6.N1				wenn er lädt.. ähm..		NFR04.01
CA2.T1.ST6.N2				Leider habe ich den Bericht immernoch nicht, er holt sich immernoch die Daten.		NFR04.01
CA2.T1.ST6.N3				Warte dabei, dass das Programm sich geladen hat. Was nicht unerhebliche Zeit dauert..		NFR04.01
CA2.T1.ST6.N4				Ich warte sehr lange darauf, dass sich die Bildgebung hier öffnet.		NFR04.01
CA2.T1.ST6.N5				Jetzt warte ich, dass das schnelle Medico arbeitet.		NFR04.01
CA2.T2		Umgang mit Software ist eine persönliche Sache			preferences and habits	NA
CA2.T2.ST1			Im Umgang mit Maus und Tastatur bin ich geübt			NFR00.02
CA2.T2.ST1.N1				sicheres beidhändiges Tippen		NFR00.02
CA2.T2.ST1.N2				sicheres einhändiges und zweihändiges Tippen		NFR00.02
CA2.T2.ST1.N3				beidhändiges, sichers teilweise blindes tippen		NFR00.02
CA2.T2.ST2			Ich vermeide gezielt Probleme, die mit der Software aufterten, wenn ich die Fehelerquelle kenne			NFR00.06.02
CA2.T2.ST2.N1				Medico stürzt ab, wenn zu viele Fenster offen sind		NFR00.02
CA2.T2.ST3			Ich bin rechtshänder			NFR00.02
CA2.T2.ST3.N1				rechtshänder		NFR00.02
CA2.T2.ST3.N2				rechtshänderin		NFR00.02
CA2.T2.ST4			ich beschäftigt die Umstellung von Software noch lange			NFR00.07
CA2.T2.ST4.N1				Das mache ich wieder über einen anderen Pfeil, weil das für mich einfacher ist. Weil ich noch die alten Programme gewohnt bin.		NFR00.07
CA2.T2.ST5			Ich dokumentiere lieber im Arztzimmer			NFR04.02
CA2.T2.ST5.N1				Erfassung des Patientenkontakts abschließend im Arztzimmer (mehrmals beobachtet)		NFR04.02.01
CA2.T2.ST6			Ich wünsche mir mehr Flexibilität bei der Arbeit			NFR04
CA2.T2.ST6.N1				Ich möchte das Tool zur Visite nutzen können		NFR04
CA2.T2.ST6.N2				Optimal möchte ich auch mobil mit einem iPad nutzen können		NFR04.03
CA2.T2.ST6.N3				Ich möchte dass meinen Alltag erleichtert. darunter verstehe ich Zeitersparniss, korrekte Darstellung der med. relevanten Informationen		NFR04
CA2.T2.ST7			Wenn ich die Wahl habe nutze ich das Programm mit dem ich besser klar komme			NFR00.02
CA2.T2.ST7.N1				Weil ich der Meinung bin, dass ich in der medizischen Basisdokumentation alle Befunde des betreffenden Patienten chronologisch besser für mich geordnet vorliegen habe.		NFR00.02
CA2.T2.ST7.N2				Aber die Verlaufsdoku nehm ich immer aus dem Ambulanz-Programm.		NFR00.02
CA2.T2.ST7.N3				Theoretisch ist aber auch hier in der Medizinischen Basisdokumentation, wenn man sich hier den Patienten ( aufruft, dass, ehm, dass es da eigentlich, ehm, noch, also, die, die Befunde relativ gut nebennander sind.		NFR00.02
CA2.T2.ST7.N4				Zusätzlich gehe ich über den klinischen Medico-Verlauf, weil da einfach alle aktuellen..ähm.. Arzt-Patienten-Kontakte eingetragen sind.		NFR00.02
CA2.T2.ST7.N5				Ich persönlich bin immer gerne hier in dem Medico-Portal, ähm, weil ich das ein bisschen übersichtlicher finde als das Ambulanz-Programm.		NFR00.02
CA2.T2.ST7.N6				zu guter Letzt geh ich noch ins Lauris, weil ich das lieber mag.		NFR00.02
CA2.T3		leer			solution => dashboard	NA
CA2.T3.ST1			Das Dashboard soll die absolute Lösung des Problems sein			NFR00.02
CA2.T3.ST1.N1				Die eine Sache die Funktionieren muss: "nicht eine, dann brauche ich kein Dashboard"		NFR00.02
CA2.T3.ST1.N2				Für mich muss das Zusammenspiel der einzelnen Komponenten auf jeden Fall funktionieren		NFR00.02
CA2.T3.ST1.N3				Ich möchte das das Projekt den Neid bei anderen Kliniken hervorruft		NFR00.02
CA2.T4		Der Zugriff auf die Daten muss einen hohen Qualitätsstandard erfüllen			dataquality	NFR01
CA2.T4.ST1			Die Datenqualität muss für mich kontinuierlich gewährleistet werden, vom Speicher bis hin zur Darstellung			NFR01.01
CA2.T4.ST1.N1				ist für mich unhaltbar, wenn sie die Daten nicht korrekt darstellen kann		NFR01.01
CA2.T4.ST1.N2				Fehlende Informationen im System nach Telefonat		NFR01.01
CA2.T4.ST1.N3				Ich kann mich nur auf das Programm verlassen, wenn es mir die Daten zum richtigen Patienten anzeigt		FR03
CA2.T4.ST1.N4				Die Qualität der Daten hat einen sehr hohen stellenwert für mich- zudem müssen sie richtig wiedergespigelt werden		NFR01.01
CA2.T4.ST2			Der Datenschutz liegt mir sehr am Herzen			NFR01
CA2.T4.ST2.N1				Ich habe sorge, dass wesentliche Daten nicht enthalten sein könnten.		NFR01
CA2.T4.ST2.N2				Ich sorge mich um den Datenschutz bei mobiler Nutzung der App auf privaten Geräten		NFR01
CA2.T4.ST3						FR14
CA2.T4.ST3			Die aktualität der Daten hat für mich oberste Priorität, da ich auf ihnen Entscheidungen treffe			NFR01.02
CA2.T4.ST3.N1				Daten bringen nur etwas, wenn sie aktuell sind		NFR01.02
CA2.T4.ST3.N2				Wichtig wann die Daten aktualisiert wurden		FR14
CA2.T4.ST3.N3				Ich möchte wissen, wann die Daten zuletzt aktualisiert/geladen wurden		FR14.01
CA2.T4.ST3.N4				Ich kann mich nur auf das Programm verlassen, wenn es aktuelle Daten anzeigt		FR14.02
CA2.T4.ST3.N5				Wenn die Daten ncith aktuell sind, ist das Programm im klinischen Alltag ncith anwendbar		FR14.03
CA2.T4.ST4			Der Zugang zu manchen Detailinformationen bleibt mir Verwehrt			FR13.04
CA2.T4.ST4.N1				teilweise kein Zugriff auf Befunde anderer interner Kliniken		FR13.04
CA2.T4.ST4.N2				Befundanzeige nur Fallabhängig		FR13.04
CA2.T4.ST5			Ich kann zwar auf alle Daten zugreifen, aber bei einem Zugriff auf einen anderen Patienten als die, die in meiner Klinik behandelt werden muss ich mich dafür rechtfertigen			FR13.04
CA2.T4.ST5.N1				Und hab wieder den Patient gesucht.. Patient gefunden.. falschen Fall genommen.. jetzt den richtigen.		FR13.04
CA2.T4.ST5.N2				Ja, ich rufe den Hautfall auf, damit ich, äh, keine Anfrage kriege, äh, wegen der Zugriffsrechte.		FR13.04
CA2.T5		Informationen, die bereits im System sind sollten genutzt werden			usage of Data available	FR00
CA2.T5.ST1			Medico stellt mir bei der TK Anmeldung Optionen zur Auswahl, die nicht passend sind			FR04.02
CA2.T5.ST1.N1				die ganze Auswahl ist nicht so sinnvoll, weil ein Patient kann sich gleichzeitig post-therapeutisch, post-operativ und post-interventionell befinden.		FR04.02
CA2.T5.ST1.N2				Vorstellende Therapie wäre (anonymisiert).. ähm.. Ja, das ist, ähm, eigentlich eher posttherapeutisch. Das ist noch nicht ganz so.. ähm.. gut gelungen.		FR04.02
CA2.T5.ST1.N3				Das ist immer so ein bisschen hier blöd. Da steht dann immer posttherapeutisch oder prätherapeutisch. Der Patient ist gerade unter Therapie.		FR04.02
CA2.T5.ST2			Ich mag es wenn ich Informationen die bereits im System sind nur noch auswählen muss			FR12.01
CA2.T5.ST2.N1				Dies ist erfreulicher Weise automatisiert.		FR12.01
CA2.T5.ST2.N2				Und dann sind die Patienten meistens schon hier voreingespeichert mit ihrer Diagnose. Das heißt, die kann ich dann einfach hier übernehmen.		FR12.01
CA2.T5.ST3			Für manche Aufgaben habe ich Vorlagen für die Dokumentation bekommen			FR12.03
CA2.T5.ST3.N1				Erstellen der ersten Verlaufsdokumentation nach vorhanderner Wordvorlage		FR12.03
CA2.T5.ST4			Mich stört es mehrmal die Angaben zum Patienten fehrfach angeben zu müssen			NFR00.08
CA2.T5.ST4.N1				Dann gehe ich als nächstes auf medizinische Basisdokumentation suche da auch nochmal den Patienten.		FR13.03
CA2.T5.ST4.N2				Das bedeutet also, ich gebe meinen Patienten in tatsächlich zwei Pro... einzelne Programme ein.. ähm.. mit Datum.. und rufe mir diese parallel auf.		FR13.03
CA2.T5.ST4.N2						NFR00.08
CA2.T5.ST4.N3						FR13.03
CA2.T5.ST4.N3				Ich habe in der Stationsübersicht oder in dem Übersichtsplan, wieder den Patientennamen eingegeben und muss ihn erneut suchen, weil ich eben herausgeflogen bin, weil ich das Programm gewechselt habe.		NFR00.08
CA2.T5.ST5			Mich nervt es dauernd die selben Daten wiederholt eingeben zu müssen			NFR00.08
CA2.T5.ST5.N1				Dann muss ich dreimal meinen Namen als Vorstellende, Zuweisende und so weiter als E-Mail eingeben.		FR12.01
CA2.T5.ST5.N2				dann muss ich leider auf dem nächsten, auf dem Medico Programm gleichzeitig den gleichen Patienten aufrufen.		NFR00.08
CA2.T5.ST5.N3				Genau, hier kann ich den dann auch nochmal eingeben.		NFR00.08
CA2.T5.ST5.N4						NA
CA2.T5.ST5.N5				Ähm, dann wurde schon vorher von Tumor-Dokumentationsassistentinnen ähm der Patient quasi angelegt, ansonsten ist keine Anmeldung zur, zur Tumorkonferenz möglich.		NA
CA3	Das belebte Umfeld und die vielfältigen Aufgaben				clinical routine	NA
CA3.T1		Kommunikation mit unterschiedlichen Beteiligten ist unabdingbar			Communication	NA
CA3.T1.ST1			Wir bitten die Radiologen immer um Demonstration der Bilder			NFR02.01.01
CA3.T1.ST1.N1				„wir erbitten um Demonstration der Bilder“.		NFR02.01.01
CA3.T1.ST1.N2				Ich möchte da noch dabei haben: die Kollegen aus der Radiologie, damit die morgen auch mal das demonstrieren können.		NFR02.01.01
CA3.T1.ST1.N3				Und genau weil wir über Metastasen sprechen, das heißt die Radiologen müssen sich auch die Befunde anschauen.		NFR02.01.01
CA3.T1.ST1.N4				Und dann schreiben wir meistens dazu: Bitte um Demo dieser Befunde..		NFR02.01.01
CA3.T1.ST2			Ich tausche mich mit meinen Kolleg*innen über Hintegrundwissen aus			FR11
CA3.T1.ST2.N1				Fragen von Kolleg*innen zu Studien beantworten		FR11.01
CA3.T1.ST2.N2				Nachfragen zum Urbasonschema beantworten		FR11.04
CA3.T1.ST2.N3				Fragen der Kollegen nach Listen		FR11
CA3.T1.ST3			Ich kontaktiere einen OA/ eine OÄ, um mein Vorgehen zu besprechen			FR13.02
CA3.T1.ST3.N1				E-Mail zu Fall an OÄ		NFR00.03
CA3.T1.ST3.N2				Mit OA über Patienten telefonieren		FR13.02
CA3.T1.ST3.N3				(telefonische) Rücksprache zum weiteren Procedere mit OÄ		FR13.02
CA3.T1.ST4			Ich bespreche mein Vorgehen mit einem OA/ einer OÄ persönlich ab			FR13.02
CA3.T1.ST4.N1				Procere mit OÄ abklären die gerade kurz vorbei kommt		FR13.02
CA3.T1.ST4.N2				Nachfrage bei OÄ zu welcher Zeit der Patient in der TK besprochen werden soll		NFR00.03
CA3.T1.ST5			Ich führe Telefonate mit Patienten, die ich langfristig betreue und dokumentiere das Besprochene			FR03.03
CA3.T1.ST5.N1				Patient Anpassung kommunizieren		NFR00.03
CA3.T1.ST5.N2				Patient anrufen, um Befunde zu besprechen		FR03.03
CA3.T1.ST5.N3				Patient hinterher telefonieren		FR03.03
CA3.T1.ST6			Ich benötige die Einschätzung der Radiologen			NFR02.01.01
CA3.T1.ST6.N1				falls ich da auch nochmal mit auf den - auf die Bilder gucken lassen möchte.		NFR02.01.01
CA3.T1.ST6.N2				dann vorstelle, äh, was die wichtigen Punkte sind und was die Fragen sind an die Radiologen.		NFR02.01.01
CA3.T1.ST6.N3				Ähm.. bei Ansprechen, weil die Radiologen ja sagen das ist ein partial Response.		NFR02.01.01
CA3.T1.ST6.N4				ich möcht' die Befunde von den Radiologen gezeigt bekommen, deswegen geh ich auf interdisziplinär.		NFR02.01.01
CA3.T1.ST7			Ich tausche mich mit meinen Kolleg*innen über akute Fragen aus			NA
CA3.T1.ST7.N1				Medikationsanpassung mit Kollegen diskutieren		NA
CA3.T1.ST7.N2				Nachfragen zu anderen Patienten		NA
CA3.T1.ST7.N3				Fragen von Kollegen zu med. Einschätzung		NA
CA3.T1.ST7.N4				Mit Kollegin über divergente Daten in TK Anmeldung diskutieren und nachfragen		NA
CA3.T1.ST8			Wir tauschen uns über die Tumorpatienten mit anderen Fachdiziplinen aus			FR02.03
CA3.T1.ST8.N1				Dann überlegt man sich, welche Fachdisziplinen da man noch möchte.		FR02.03
CA3.T1.ST8.N2				äh fra- die Radiologen befragen, weil ich denke nicht, dass da irgendeine Bestrahlung jetzt geplant sein wird.		FR02.03
CA3.T1.ST8.N3				Und dann überlege ich noch, ob andere Disziplinen dazukommen sollten.		FR02.03
CA3.T1.ST9			bei der Vorbereitung und dem Austausch mit anderen möchte ich das Dashboard als Grundlage nutzen			NFR04
CA3.T1.ST9.N1				Das Dashboard soll im klinischen Alltag nutzbar sein, besodners bei Tumorkonferenzen		NFR02.01
CA3.T1.ST9.N2				Ich möchte das Dashboard bei TKs verwenden		NFR02.01
CA3.T1.ST9.N3				Ich möchte das Tool zur TK anmeldung benutzen		NFR02.02
CA3.T2		Umgeben von einer bewegten Umgebung			Setting	NA
CA3.T2.ST1			Ich rufe andere Personen an, um mit ihnen über die Arbeit zu sprechen			FR02.04
CA3.T2.ST1.N1				2 Ausgehende Anrufe in 2 Stunden		FR02.04
CA3.T2.ST1.N2				1 ausgehender Anruf in einer h		FR02.04
CA3.T2.ST1.N3				ein Ausgehdener Anruf in einer h		FR02.04
CA3.T2.ST1.N4				3 ausgehende Telefonate in eienr Stunde		FR02.04
CA3.T2.ST2			Ich arbeite in einer warmen bis sehr warmen Umgebung			NA
CA3.T2.ST2.N1				25°C		NA
CA3.T2.ST2.N2				24° C		NA
CA3.T2.ST2.N3				25° +		NA
CA3.T2.ST3			Die Lautstärke um mich herum ist höher als die Konzentrationsstörungsschwelle (40dB)			NA
CA3.T2.ST3.N1				50-80 dB		NA
CA3.T2.ST3.N2				40-60dB		NA
CA3.T2.ST3.N3				60-70dB		NA
CA3.T2.ST4			Meine Arbeit wird mehrfach die Stunde durch eingehende Anrufe unterbrochen			NA
CA3.T2.ST4.N1				Jetzt geht nochmal das Telefon.. (anonymisiert - Telefonat!).		NA
CA3.T2.ST4.N2				Wenn ich jetzt noch etwas mehr zeit hätte, aber wie sie mitbekommen haben: Telefonate im klinischen Alltag, hätte ich sonst gegebenenfalls noch bei Pubmed ähm.. geguckt sozusagen, ob es sonst andere Therapieoptionen gibt. 52)		NA
CA3.T2.ST4.N3				(Anruf)		NA
CA3.T2.ST4.N4				Das passiert ja auch in der Tumorkonferenz. Anrufe von Kollegen.		NA
CA3.T2.ST4.N5				ein eingehender Anruf während einer Stunde		NA
CA3.T2.ST4.N6				(Anruf)		NA
CA3.T2.ST4.N7				8 eingehendeTelefonate inStunde		NA
CA3.T2.ST4.N8				Unterbrechung durch Telefonat.		NA
CA3.T2.ST5			Ich arbeite in einem gut ausgeleuchteten Raum			NA
CA3.T2.ST5.N1				200-210 Lux		NA
CA3.T2.ST5.N2				~520 Lux		NA
CA3.T2.ST5.N3				310 Lux		NA
CA3.T2.ST6			Meine Umgebung ist konstant in Bewegung und im Austausch			NA
CA3.T2.ST6.N1				Gespräche in der Umgebung		NA
CA3.T2.ST6.N2				alleine im Raum		NA
CA3.T2.ST6.N3				gleichzeit zwei weitere Personen im Raum		NA
CA3.T2.ST6.N4				2-3 weitere Personen im Raum		NA
CA3.T3		Das Bewusstsein über die Verantwortung dem Patienten gegenüber			Responsibility	FR00
CA3.T3.ST1			Ich vertraue dem aktuellen Stadium erst, nachdem ich es selbst mit den Ergebnissen des letzten Stagings verglichen habe.			FR02
CA3.T3.ST1.N1				wenn der Patient nen Progress hat, dass ich dann eben nochmal kontrolliere, wie war das Stadium, wie ist das Stadium jetzt. Passt das? Macht das Sinn?.		FR09.03
CA3.T3.ST1.N2				Und dann hat er auch.. ähm.. regressive Befunde im letzten Staging, was für ihn ja auch schon mal gut ist.		FR02
CA3.T3.ST1.N3				Dann.. guck ich mir an, ob das Stadium, was da steht, auch jetzt theoretisch mit dem aktuellen Staging übereinstimmt. .		FR02
CA3.T3.ST1.N4				Dann schaue ich mir noch einmal eben die - das Stadium an.		FR09.03
CA3.T3.ST2			Ich rückversichere mich, dass die Angaben die ich finde, auch wirklich richtig und aktuell sind			FR14
CA3.T3.ST2.N1				Manchmal ist das leider nicht ähm richtig , dann ja kann man das in dem Fall leider auch nicht mehr so richtig ganz gut nachvollziehen.		FR00
CA3.T3.ST2.N2				Das check ich jetzt nochmal gegen.		FR00
CA3.T3.ST2.N3				Das kontrolliere ich nochmal. Falls dem nicht so sein sollte, oder falls ich mir nicht sicher bin.		FR00
CA3.T3.ST2.N4				dann guck ich mir Medico nochmal im Zusatz.		FR00
CA3.T3.ST2.N5				Jetzt muss ich gleich kontrollieren, dass das immernoch der Fall ist. Muss mir gleich das aktuelle Staging anschauen.		FR00
CA3.T3.ST3			Mir ist es wichtig, dass der Patient über alles wichtige informiert ist			NA
CA3.T3.ST3.N1				eine Fortführung der Therapie machen, unter Aufklärung, dass eben Nebenwirkungen auch wieder auftreten können.		NA
CA3.T3.ST4			Ich vergleiche unterschiedliche Quellen, auf ihre Plausibilität			FR00
CA3.T3.ST4.N1				damit ich dann auch abgleichen kann, mit zum Beispiel Vorbefunden des Patienten.		FR02
CA3.T3.ST4.N2				Die pathologischen Befunde habe ich..ähm.. ebenso vorliegen, in chronologischer Reihenfolge, sodass ich auch schauen kann, wenn ich mir irgendwie ne Diskrepanz, oder so, zwischen bestimmten Befunden auffällt.		FR00
CA3.T3.ST4.N3				den Befund im Vergleich zum Vorbefund, um dann quasi ja die Wirksamkeit der Therapie zu evaluieren.		FR02
CA3.T3.ST5			Ich trage Sorge dafür, dass keine Informationen verloren gehen			FR00
CA3.T3.ST5.N1				Und dann würde ich, ehm, nochmal kurz einmal alles gegenchecken, ob alles eingetragen ist.		FR00
CA3.T3.ST5.N2				Gehe im Prinzip nochmal den Verlauf durch.		FR00
CA3.T3.ST5.N3				Ja, nicht dass da mal irgendwo was untergeht..ähm.. genau.		FR00
CA3.T3.ST5.N4				Einfach aus dem Grund, dass..ähm.. keine Informationen verloren gehen.		FR00
CA3.T3.ST6			Mir liegt mein Patient am Herzen			NA
CA3.T3.ST6.N1				ich habe durchgelesen, dass erfreulicher Weise bei dem Patienten kein Hinweis auf ähm eine Metastase zu sehen ist.		NA
CA3.T3.ST6.N2				hat jetzt nen Staging gehabt, äh, bei dem sich nen erfreulicher Befund zeigt, die Lymphknoten sind iliakal beidseits kleiner geworden.		NA
CA3.T4		Nebenei ist auch immer gut zu tun			side tasks	NA
CA3.T4.ST1			Nebenbei koordiniere ich die Behandlung von Patienten, die aktuell nicht im Hause sind			FR03.03
CA3.T4.ST1.N1				Labor anrufen auf Patienten nachfrage		FR03.03
CA3.T4.ST1.N2				PZN für zu verschreibendes Medikament raussuchen		FR03.03
CA3.T4.ST1.N3				Labor für Patienten mit NW einsenden		FR03.03
CA3.T4.ST2			Neben der digitalen Dokumentation muss ich die ausgeschriebenen Befunde gegenzeichnen			NA
CA3.T4.ST2.N1				Zuordnen eingegangener med. Papierbefunde		NA
CA3.T4.ST2.N2				Zuteilen von Papierbefunden zu Zuständigen Ärzt*innen		NA
CA3.T4.ST2.N3				Überprüfen eingegangener med. Papierbefunde		NA
CA3.T4.ST3			Nebenbei gebe ich die weitere Behandungspläne ins System ein			NA
CA3.T4.ST3.N1				Nachtragen von Anordnungen nach Absprache		NA
CA3.T4.ST3.N2				Medikations-anpassung		FR05
CA3.T4.ST3.N3				nächste Behandlung planen		FR15.01
CA3.T4.ST4			Ich übergebe einen Patienten an jemand anderes			FR00
CA3.T4.ST4.N1				Übergabe von Patienten		FR00
CA3.T4.ST4.N2				Anruf der Psychoonkologen damit diese Kontakt mit Patienten aufnehmen		FR00
CA3.T4.ST5			Nebenbei kümmere ich mich um organisatorische Aufgaben			NA
CA3.T4.ST5.N1				Telefonnummer anderer Klinik suchen		NA
CA3.T4.ST5.N2				Rezepte überprüfen und Unterschreiben		NA
CA3.T4.ST6			Nebenbei koordiniere ich Prozessschritte mit den MTAs			NA
CA3.T4.ST6.N1				Kommunikation mit der MTA über fehlende Befunde		FR02
CA3.T4.ST6.N2				Koordination von Scans/ Befunden mit den MTAs		FR02
CA3.T4.ST6.N3				Nachfragen bei der MTA, ob Bilder bereits im PACS		FR02
CA3.T5		Bei der Patientenversorgung sind Patient und Versorgungsschritte zusammenzubringen			personalization of medicine	FR00
CA3.T5.ST1			Ich behandle regelmäßig auch Patienten, die schon länger bei uns sind zum ersten mal			FR00
CA3.T5.ST1.N1				Gerade wenn ich jetzt nicht der primäre Arzt bin, der den Patienten vor der letzten Tumorkonferenzanmeldung gesehen hat.		FR00
CA3.T5.ST1.N2				Ich hab den Patienten nicht selbst gesehen.		FR00
CA3.T5.ST2			Ich koordiniere die Behandlung der Patienten, die ich aktuell behandle			FR00
CA3.T5.ST2.N1				Erstvorstellung; wenn die Befunde erst mit dem Patienten kommen werden die Befunde gelesen, bevor sie gescannt werden		FR00
CA3.T5.ST2.N2				Kommunikation mit den MTAs über Patientenstatus (anwesend/abwesend/Ort/Gründe)		FR00
CA3.T5.ST2.N3				Ergebnis des Patientenkontakts dokumentieren		FR00
CA3.T5.ST3			Ich bereite Dokumente vor, die vom Patienten unterzeichnet werden müssen			FR11.02
CA3.T5.ST3.N1				Aufklärung (E-Consent-Pro)		FR11.02
CA3.T5.ST3.N2				Bei der Erstversorgung müssen viele Dokumente unterzeichent werden durch den Patienten		FR11.02
CA3.T5.ST3.N3				Vorbereitung der Aufklärung		FR11.02
CA3.T5.ST4			Meine Patienten befinden sich oft in einem belastenten/ emotionalen Ausnahmezustand			NA
CA3.T5.ST4.N1				Patient in empotionaler Ausnahme-situation		NA
CA3.T5.ST4.N2				Er hat ordentliche psychische Probleme.		NA
CA3.T5.ST5			Eine einzelne meiner Aufgaben kann viel Zeit in Anspruch nehmen			FR13.02
CA3.T5.ST5.N1				Die amb. Versorgung eines Patienten dauert ca.-1,5h		FR13.02
CA3.T5.ST5.N2				Die Vorbereitung einer Erstvorstellung kann 2,5 h dauern		FR13.02
CA3.T5.ST6			Regelmäßig muss ich die wichtigsten Informationen aus dem Anamnesebogen und externen Befunden identifizieren und händisch ins System einpfelgen			NA
CA3.T5.ST6.N1				Erstvorstellung: Abtippen des externen Befunds		NFR02.03.01
CA3.T5.ST6.N2				, und schreib die einmal händisch darein.		NA
CA3.T5.ST6.N3				Händische Übernahme von Anamnesebogen: weitereweitere Diagnosen Medikation Notfallkontakt Ärzte Sozialanmenes Melanomanmanese		NFR02.03.02
CA3.T5.ST6.N4				Auf dem Papieranamnesebogen werden folgende Daten zum Patienten erfasst, aber nur nach Bedarf händisch übertragen: Hausarzt Hautarzt Onkologe Pflegedienst Notfallkontakt Sozialanamnese melanomanamnese		NFR02.03.02
CA3.T5.ST6.N5				Erstvorstellung; Klassifikation anhand extern ermitteler: Lokalisation Ulzeration Tumordicke		NFR02.03
CA3.T5.ST6.N6				Übergabe der Dokumente zum Scan - optimal vor erreichen des Patienten		NFR02.03.02
CA3.T5.ST7			Mit dem Patienten verbindet uns teilweise eine langjährige Beziehung			FR09.04
CA3.T5.ST7.N1				Ähm.. Der Patient ist bei uns ja auch regelmäßig quasi angebunden.		FR09.04
CA3.T5.ST7.N2				Die meisten Patienten, die jetzt seit vier Jahren bei uns sind, haben alles bekommen.		FR00
CA3.T5.ST7.N3				Weil manche Patienten sind über Jahre bei uns, deswegen zuweisender Arzt, sind wir gleichzeitig die selben Leute.		FR02.04
CA3.T5.ST7.N4				Muss nicht unbedingt eins von beiden sein, es gibt auch hunderte Vorstellungen bei manchen Patienten.		FR00
CA3.T5.ST8			Ich mache eine Bilddokumentation zur Beobachtung auffälliger Hautläsionen			FR02.03
CA3.T5.ST8.N1				Bilddokumentation machen (mehrfach beobachtet)		FR02.03
CA3.T6		Der Erfahrungsgrad und Vorkenntnisse über den Patienten beinflussen das Vorgehen			level of work experience	FR00
CA3.T6.ST1			Wenn ein Kollege die Fragestellung formuliert kann sie einen anderen Fokus und Umfang beinhaltet			FR02.03
CA3.T6.ST1.N1				Und passt das auch zu meiner Fragestellung?.		FR02.03
CA3.T6.ST1.N2				Meistens ist es ja so, dass wir die Patienten z. B. einmal für die Tumorkonferenz anmelden, weil es z. B. irgendwelche neuen Staging-Befunde gibt, die man.. ähm.. einmal dort besprechen möchte oder die man sich demonstrieren lassen möchte.		FR02.03
CA3.T6.ST1.N3				Deshalb ist meine Meinung, dass wir das morgen in der Tumorkonferenz besprechen, dass der Patient nicht tumorfrei ist, sondern, dass der Fernmetastasen hat.		FR02.03
CA3.T6.ST1.N4				Also das ist hier jetzt immer ein bisschen individuell wie viel man da als aktuelle Frage einfügt, manche halten das sehr kurz, manche fügen da sehr viel ein, das muss man selber für sich entscheiden, was man quasi als für sich selber ausreichend erachtet.		FR02.03
CA3.T6.ST2			Wenn ich den Patienten regelmäßig behandle ist dier Verlaufsdoku für mich weniger interessant, da ich den Verlauf im Kopf habe			NFR03.02
CA3.T6.ST2.N1				Normalerweise ist es ja so, dass wir die Patienten auch gut kennen, die wir dann behandeln. Normalerweise ist es ja so, dass wir die Patienten auch gut kennen, die wir dann behandeln.		NFR03.02
CA3.T6.ST2.N2				dafür muss ich natürlich einmal, wenn ich den Patienten nicht kenne (anonymisieren?), einmal kurz den Verlauf lesen.		NFR03.02
CA3.T6.ST2.N3				Das wäre natürlich bei Kollegen, die diese Patienten dauerhaft oder besser kennen jetzt den letzten Verlauf dann weg.		NFR03.02
CA3.T6.ST2.N4				Graphische Unterscheidung von bekannten und neuen Patienten		NFR03.02
CA3.T6.ST2.N5				Das gucken wir dann immer meistens einmal nach im Verlauf oder wissen das ja meistens schon über unsere Patienten.		NFR03.02
CA3.T6.ST3			Je nachdem wer die Verlaufsdoku zuletzt gemacht hat hat sie eine unterschiedliche Granularität			FR02.03
CA3.T6.ST3.N1				dass heißt..ähm.. ist von der Erfahrung von demjenigen Arzt, Ausbildungsjahr, inwiefern schnell durchblicken kann, was davon nützlich ist und was nicht.		FR02.03
CA3.T6.ST3.N2				Meistens muss man weitergehen. und weitergehen.. je nachdem wer zuletzt..ähm.. dokumentiert hat.		FR02.03
CA3.T6.ST4			Jeder von uns hat unterschiedlich viel Erfahrung mit der Behandlung von Melnompatienten			FR11
CA3.T6.ST4.N1				Ich befürchte, dass sie individuellen Nutezranforderungen varrieren können und sich sogar widersprechen können.		FR11
CA3.T6.ST4.N2				das ist schon erfahrungsgemäß was jeder sich aussucht und ob es überhaupt korrekt ist.		FR11
CA3.T6.ST4.N3				Ich möchte das Ärzte jeder Erfahungsstufe davon profitieren könenn		FR11
CA3.T6.ST5			Ich schaue hin und wieder Hintergrundwissen zum Behandlungsvorgehen nach			FR11
CA3.T6.ST5.N1				Aushang im Ärzt*innenzimmer: Nachsorgeschema		FR11.03
CA3.T6.ST5.N2				Aushang im Ärzt*innenzimmer: Urbasonschema		FR11.04
CA3.T6.ST5.N3				Aushang im Ärzt*innenzimmer SOP-ASV (weitere)		FR11.05
CA3.T6.ST6			Der TNM und das Stadium sind etwas dessen Anwendung ich regelmäßig nachschlage			FR11.06
CA3.T6.ST6.N1				Aushang im Ärzt*innenzimmer: Klassifikations (TNM)		FR11.06
CA3.T6.ST6.N2				Nachschlagen des TNM Klassifikationsschemas		FR11.06
CA3.T6.ST6.N3				Nachschlagen der TNM Klassifikation		FR11.06
CA4	Übersicht verschaffen im Selektionsverfahren				Selecting the important	NA
CA4.T1		Die Daten müssen aus unterschiedlichen Bereichen der Software zusammengetragen werden			data collection	FR00
CA4.T1.ST1			Ich kopiere mir den Text zum Bearbeiten in ein anderes Programm			FR12.03
CA4.T1.ST1.N1				dass ich mir immer noch mal die letzte große Doku in eine Worddatei kopier.		FR12.03
CA4.T1.ST1.N2				Wenn ich einen Patienten für die TK anmelde, öffne ich mir meistens ein Word-Dokument.		FR12.03
CA4.T1.ST1.N3				Dann kopiere ich mir einmal den Verlauf des Patienten da einmal aus, also den ganzen Tumorverlauf mit der Diagnose und dem aktuellen Stadium.. und setze mir das einmal hier in das Word-Dokument.		FR12.03
CA4.T1.ST1.N4				Dann, ehm, kopier ich mir die letzte Verlaufsdokumentation, in dem Diagnose drin steht und was passiert ist, ehm, in eine Word-Datei.		FR12.03
CA4.T1.ST1.N5				Tatsächlich - das machen, glaube ich, viele von uns - äh, kopiere ich mir das eigentlich immer in Word.		FR12.03
CA4.T1.ST2			Ich halte die Nutzung mehrere Software zum selben Zweck für nicht zielführend			NFR00.03.01
CA4.T1.ST2.N1				Dann muss ich wieder in die Verlaufsdokumentation hereingehen um zu gucken, wie es weiter ging.		NFR00.03.01
CA4.T1.ST2.N2				Und muss dafür möglicherweise schon wieder das Programm verlassen.		NFR00.03.01
CA4.T1.ST2.N3				Das Dashboard soll für mich sehr viele Quellen in einem Ort vereinen udn damit den Zeitaufwand udn den allgemeinen Aufwand reduzieren		NFR00.03.01
CA4.T1.ST2.N4				Ich möchte keine 5 Softwares benutzen, um alle relavnten Daten zu einem Patienten zu sehen		NFR00.03.01
CA4.T1.ST3			Ich öffne mir parallel zwei selbe Ansichten zum selben Patienten			FR13.01
CA4.T1.ST3.N1				damit ich die einfach weiterhin vorliegen hab.		FR13.01
CA4.T1.ST3.N2				Oft ist es auch so, dass ich mir, wenn ich hier den klinischen Arbeitsplatz auf habe.. ähm.. noch ein zweites Fenster auch davon öffne, damit ich parallel auf mehreren Seiten quasi die Patienten aufrufen kann.		FR13.01
CA4.T1.ST4			Ich erleichtere mir die Arbeit indem ich die parallelgeöffneten Programme nutze, um schneller kopieren zu können			NFR00.09
CA4.T1.ST4.N1				Dann mache ich mir parallel.. ehm.. ein Word-Dokument auf.		NFR02.03.03
CA4.T1.ST4.N2				damit ich da die wichtigsten Befunde habe um die dann gleich in Medico einzupflegen.. also einzukopieren.		NFR02.03.03
CA4.T1.ST4.N3				Ich persönlich mach das meisten so, dass ich mir die wichtigsten Befunde erstmal auf einem separaten Worddokument zusammensuche.		NFR02.03.03
CA4.T1.ST4.N4				Und dann parallel das in die Anwendung rein kopieren kann.		NFR02.03.03
CA4.T1.ST5			Mich ärgert die Beschränkung, dass das Öffnen einer Ansicht das Öffnen einer anderen Verhindert			NFR00.03.02
CA4.T1.ST5.N1				Dann, weil ich aber dann über diese Anmeldemaske nicht mehr auf den Ambulanztool-Programm zugreifen kann, muss ich den Patienten nochmal in einer anderen Ansicht öffnen, da sonst die Informationen nicht einfach so übertragen werden können.		NFR00.03.02
CA4.T1.ST5.N2				Jetzt habe ich natürlich.. ähm.. zum Glück zwei Sachen auf, weil, äh, ich kann jetzt nicht mehr da raus, ohne dass ich das, äh, abspeichere und das im System bleibt.		NFR00.03.02
CA4.T1.ST5.N3				Und versuche jetzt hier parallel die Verlaufsdokumentation einzusehen, weil wenn ich die Tumorkonferenzanmeldung hab kann ich nicht parallel die Verlaufsdokumentation sehen.		NFR00.03.02
CA4.T1.ST5.N4				Das die Anmeldung der TK über eben diese Medico-Oberfläche stattfinden muss, kann ich quasi die Daten, die sich hierhinter befinden nicht parallel einsehen.		NFR00.03.02
CA4.T1.ST5.N5				Und muss letztlich.. eigentlich müsste ich schon alles vorher erstellen bevor ich die Tumorkonferenzanmeldung mache.		NFR00.03.02
CA4.T1.ST6			Ich speichere mir die Fragestellung/ Verlausdoku für eine spätere Weiterverwendung			FR12.03
CA4.T1.ST6.N1				Wenn ich den Patienten irgendwann nochmal anmelde, dann kann ich mir einfach dieses Dokument nochmal wieder aufrufen und einfach wieder verändern.		FR12.03
CA4.T1.ST6.N2				Also ich habe in meinem Arzt-Ordner quasi einen TK-Ordner und da habe ich eine Patientin für die TK-Anmeldung quasi drin.		FR12.03
CA4.T1.ST6.N3				Das speichere ich meistens auch in meinen Ordner - in meinen Arzt-Ordner.		FR12.03
CA4.T1.ST7			Den Hauptteil meiner Dokumentation erlegie ich mit Copy und Paste			FR12.03
CA4.T1.ST7.N1				muss ich copy-paste machen mit dieser Dokumentation... in der Tumorkonferenz.		FR12.03
CA4.T1.ST7.N2				das machen wir auch hier copy-paste.		FR12.03
CA4.T1.ST7.N3				Kopier mir das rüber. Okay.		FR12.03
CA4.T1.ST8			Ich öffne mir mehrere Programme mit dem (nahezu) selben Inhalt zu einem Patienten parallel			FR13
CA4.T1.ST8.N1				Und zwar nutze ich immer das Ambulanz-Programm und die medizinische Basisdokumentation parallel.		FR13
CA4.T1.ST8.N2				Ich gucke was ich hier im klinischen Arbeitsplatz aber finde, dass ich das parallel nutzen kann.		FR13
CA4.T1.ST8.N3				Bin meistens zeitgleich auch noch in dem Ambulanzportal, damit man quasi zusätzlich zu dem ganz normalen Arbeitsplatz auch noch das Ambulanzportal vor sich offen hat.		FR13
CA4.T1.ST8.N4				mach ich's in der Regel so, dass ich mir zwei Programme öffne.		FR13
CA4.T1.ST8.N5				Ich habe jetzt über einen zweiten Arbeitsplatz mir den Patienten ausgesucht, damit ich parallel in zwei verschiedenen Programm arbeiten kann		FR13
CA4.T2		Beim zusammenstellen der Daten liegt der Fokus auf der Herausarbeitung der wesentlichen med. Informationen			identifying important aspects	FR00
CA4.T2.ST1			Ich muss eine Auswahl aus den möglichen Elementen treffen			FR12.01
CA4.T2.ST1.N1				Das muss ich hier alles einzeln auskl-auswählen.		FR12.01
CA4.T2.ST2			In der vorhanden Verlaufsdokumentation muss ich einschätzen können, welche Informationen für meinen aktuellen Blickwinkel relevant sind			FR07.01
CA4.T2.ST2.N1				Das heißt ich muss in die Doku gehen und erfahrungsgemäß selektionieren, was relevant ist, was..ähm.. die gesamte Tumorkonferenz sich anhören sollte, sodass es zum Beschluss käme .		FR07.01.01
CA4.T2.ST2.N2				Markierung Tagesaktueller Themen in Verlaufsdoku		FR07.01
CA4.T2.ST2.N3				der Patient (anonymisiert) schon mit Therapie angefangen hat, das ist auch relevant für die Tumorkonferenz, das heißt wir müssen das selektionieren.		FR07.01
CA4.T2.ST2.N4				in der Fragestellung auch noch einmal die Sachen die aktuell (undeutlich) wichtig sind hier reinkopieren.		FR07.01
CA4.T2.ST2.N5				Sowas wie der Hausarzt interessiert uns jetzt halt eher nicht, der Diabetologe auch nicht.		FR07.01
CA4.T2.ST3			Ich kopiere die wichtigsten Teile der relevanten Befunde, um alle Informationen an einem Ort zusammenzutragen			FR12.03
CA4.T2.ST3.N1				Meistens sind das ja auch dann eben die Befunde, wie ich schon eben sagte, die man einmal besprechen möchte in der Tumorkonferenz.		FR12.03
CA4.T2.ST3.N2				Meistens ist es so, dass wir für diese Patienten dann quasi noch die aktuellen Angaben da einmal mit reinkopieren.		FR12.03
CA4.T2.ST3.N3				Dann kopieren wir den letzten Tumorkonferenzbeschluss noch rein.		FR12.03
CA4.T2.ST3.N4				Nein, bevor ich das mache.. werde ich noch ein bisschen den Verlauf zusammenfassen des Patienten.		FR12.03
CA4.T2.ST4			Die Informationen zu einem Behandlungsaspekt muss ich mir aus mehreren Quellen zusammensuchen			NFR00.03.01
CA4.T2.ST4.N1				muss mir jetzt gleich aber erstmal die Informationen für den Patienten zusammensuchen.		NFR00.03.01
CA4.T2.ST4.N2				Und..das ist nur der Brief, dass er eingeleitet wurde. Prima		NFR00.03.01
CA4.T2.ST4.N3				Muss hierfür wieder einmal wechseln.		NFR00.03.01
CA4.T2.ST5			Bei der Erstellung der Fragestellung ergänze ich den vorhandenen Verlauf			FR07.04
CA4.T2.ST5.N1				dann quasi kopier ich alle Befunde darein.		FR07.04
CA4.T2.ST5.N2				Und dann als Fragestellung. ist sozusagen erwartet..ähm.. auch letztendlich ist das ist wie ein kurzer Verlauf, einen übersichtlichen Verlauf des Patienten. hier eintragen.		FR07.04
CA4.T2.ST5.N3				Das mache ich immer unten drunter und dann schreib ich "Aktuell: ".		FR07.04
CA4.T2.ST5.N4				Oder wenn es weitere Befunde sind, die irgendwie wichtig für die Tumorkonferenzanmeldung sind, dann würde ich die auch alle hier einmal mit aufführen.		FR07.03
CA4.T2.ST6			Beim Erstellen einer Verlaufsdoku lösche ich veraltete und unwesentliche Aspekte raus			FR12.03
CA4.T2.ST6.N1				Genau, die Vorerkrankung kann ich ruhig drin lassen..ähm.. Dann hatte er mal.		FR12.03
CA4.T2.ST6.N2				Die Diagnosen lassen wir drin.. den Verlauf lassen wir auch drin.. dann können wir unnütze Sachen wie so der Hausarzt oder sowas löschen.		FR12.03
CA4.T2.ST6.N3				Medikamente können wir auch löschen.		FR12.03
CA4.T2.ST6.N4				wie der Psychiater oder so ist jetzt nicht relevant.. ähm.. für die TK-Anmeldung.		FR12.03
CA4.T2.ST6.N5				lösch ich alles raus, ehm, was jetzt nicht relevant ist.		FR12.03
CA4.T2.ST7			Ich muss abschätzen können, welche Aspekte der Verlaufsdoku noch aktuell sind und welche keinen Einfluss mehr auf aktuelle Entscheidungen haben			FR12.01
CA4.T2.ST7.N1				Ich sehe, dass er da war, dass es nicht storniert ist, sodass es da einfach auch Sinn macht..ähm.. da in der Anmeldung weiter zu gehen.		FR15.01
CA4.T2.ST7.N2				Um einen Überblick über den Patienten zu bekommen muss jetzt den relevanten Zeitraum, nämlich alles aussuchen und den sortieren.		FR12.01
CA4.T2.ST7.N3				dann gehe ich in der Regel auch noch mal den Verlauf der letzten Wochen durch, um zu schauen-..räusper.. tschuldigung - was bei dem Patienten aktuell ist, was..ähm.. besprochen wurde.		FR12.01
CA4.T3		Die vorliegenden Informationen müssen gedanklich zusammengebracht und bewertet werden			combining information	FR00
CA4.T3.ST1			Auf Basis vorliegender Informationen muss ich eine Klassifizierung machen			FR09.04
CA4.T3.ST1.N1				Ja dann gehen wir mal auf den Arztbrief, weil in der letzten Tumorkonferenz das nicht steht- aktuelle Klassifikation.		FR09.04
CA4.T3.ST1.N2				erste Klassifikation aus vorheriger Beurteilung und dem Excisionsstatus		FR09.04
CA4.T3.ST1.N3				Bessere Differenzierung der Klassfikation durch weitere Untersuchungen		FR09.04
CA4.T3.ST2			Ich generiere Hypothesen, die ich anhand der Daten versuche zu bestätigen			NFR00.03.01
CA4.T3.ST2.N1				Möglich wär, dass der Patient eine Kolitis hatte und aktuell unter Steroid ist und keine Infusion bekommt, im Moment. .		NFR00.03.01
CA4.T3.ST2.N2				Wir haben dann jetzt den Eintrag hier. Ähm.. auch hier ist es nicht angegeben.		NFR00.03.01
CA4.T3.ST2.N3				. Es ist unklar, sind das Metastasen oder ist das reaktiv.		NFR00.03.01
CA4.T3.ST2.N4				Und ich möchte dann herausfinden.. ähm.. wann das das letzte Mal war.		NFR00.03.01
CA4.T3.ST3			Ich suche gezielt nach Auffäligkeiten, die bei Untersuchungen entdeckt wurden			NFR00.03.01
CA4.T3.ST3.N1				Schaue ich nochmal ob es was Bestimmtes in der Anamnese gab, was mir auffällt, was auch in der TK besprochen werden sollte.		NFR00.03.01
CA4.T3.ST3.N2				Meistens, wie gesagt, sind es ja Patienten, die jetzt einen auffälligen radiologischen Befund beispielsweise haben. Das heißt, die müssen mir einmal die Bilder demonstrieren.		NFR00.03.01
CA4.T3.ST3.N3				Ich schau bezüglich der körperlichen Untersuchung, ob die Kollegen da etwas dokumentiert haben, was im Prinzip auffällig war.		NFR00.03.01
CA4.T3.ST4			Ich verarbeite mehrere Informationen parallel			FR00
CA4.T3.ST4.N1				Mir wäre es aber viel lieber, wenn ich das parallel machen könnte.		FR00
CA4.T3.ST4.N2				Dann müssten man sich alles gemerkt haben und wenn die Patienten haben so viele Informationen, dass man sich das nicht alles merken kann.		FR00
CA4.T3.ST4.N3				So.. Parallel dazu les ich das und schau mir schon die Befunde an.		FR00
CA4.T3.ST5			Hin und wieder muss ich Annahmen treffen, da es aktuell keine eindeutigen Hinweise gibt			FR00
CA4.T3.ST5.N1				hat jetzt zum Beispiel keine, ehm, Histologie bekommen, wo ich irgendwas rausnehmen muss.		FR00
CA4.T3.ST5.N2				in aktuelle Tumorsituation - das ist halt nicht ganz klar, weil diese.		FR00
CA4.T3.ST6			Die Fragestellung für die TK formuliere ich speziell für diese, auf Grundlage meines Wissens zum Patienten			FR00
CA4.T3.ST6.N1				in der Fragestellung noch einmal gezielt anpassen, ob das jetzt relevant ist für die TK-Anmeldung.		FR00
CA4.T3.ST6.N2				Meistens ist es ja so, dass wir die Patienten z. B. einmal für die Tumorkonferenz anmelden, weil es z. B. irgendwelche neuen Staging-Befunde gibt, die man.. ähm.. einmal dort besprechen möchte oder die man sich demonstrieren lassen möchte.		FR00
CA4.T3.ST6.N3				machen wir die Fragestellung.. und dann schreiben wir was aktuell Frage ist „(anonymisiert) jähriger-Patient.. Melanom-Stadium..“ .		FR00
CA4.T3.ST7			Ich muss den Überblick behalten, was schon gemacht wurde, um zu wissen was als nächstes zu tun ist			FR00
CA4.T3.ST7.N1				und dann muss ich die letzte Dokumentation von den Kollegen durchlesen, damit ich , wenn ich den Patienten, jetzt wie in diesem Fall nicht kenne.		FR00
CA4.T3.ST7.N2				Erste TK- Vorstellung nach Sentinel-Lymphknoten Untersuchung		FR00
CA4.T4		Eine gezielte Suche bringt die Details zu Tage			searching for details	FR00
CA4.T4.ST1			Zum Auffinden der Verlaufsdokumentation muss ich diese von anderen Einträgen unterscheiden			FR07.02
CA4.T4.ST1.N1				dann suche ich hier erstmal im Verlauf nach dem letzten Eintrag, wo auch der ganze Verlauf beschrieben ist.		FR07.02
CA4.T4.ST1.N2				und dann suche ich jetzt als nächsten den letzten Eintrag auf, wo quasi ein ganzer Eintrag ist, wo alles zu dem Patienten ähm aufgeschrieben ist.		FR07.02
CA4.T4.ST1.N3				Ist das Problem hier, dass es schon hier keine Kategorisierung gibt von den Einträgen, dementsprechend, ich seh jetzt auch zum Beispiel irrelevante Dokumentation, die vielleicht Telefonate waren, oder das Labor abgenommen wurde.		FR02.05
CA4.T4.ST1.N4				Die sind ja meistens gekennzeichnet mit Wiedervorstellung HTZ etc.		FR07.02
CA4.T4.ST1.N5				Brauche jetzt den letzten längeren Eintrag. Kann mir den einmal rüber kopieren in ein Word-Programm. Damit ich das übersichtlicher habe und weiß, wo ich bei dem Patienten stehe. 0-		FR07.02
CA4.T4.ST2			Eine Verlaufsdoku erkenne ich meistens an der länge des Textes			FR07.03
CA4.T4.ST2.N1				Und ich suche mir dann meistens den letzten großen Verlaufsantrag einmal raus von dem Patienten.		FR07.03
CA4.T4.ST2.N2				Ich suche jetzt einmal den letzten ausführlichen Eintrag, wo auch was zum, äh, Verlauf und Stadium des Patienten drinsteht.		FR07.03
CA4.T4.ST2.N3				das ist so der große Eintrag, den letzten großen Eintrag, den der Patient quasi hat.		FR07.03
CA4.T4.ST2.N4				Sehe dass es keinen kurzfristig längeren Eintrag gibt, aus dem ich alles erkennen kann.		FR07.04
CA4.T4.ST3			Auf der Suche nach Informationen weiß ich genau welche Daten ich einsehen muss			FR12
CA4.T4.ST3.N1				Ich muss ihn mal eben finden.		FR12
CA4.T4.ST3.N2				Durchsuchen der Befunde nach einem spezifischen (bekannter Art)		FR12
CA4.T4.ST4			Den Patienten suche ich nach Namen/ Geburtsdatum, jenachdem, was einfacher ist			FR00.03
CA4.T4.ST4.N1				Dann äh suche ich über die Suchfunktion den Patienten in der Medico-Ansicht.. dafür benutze ich das Geburtsdatum, weil das am einfachsten ist, weil sonst manchmal das ähm schwierig ist die Patienten zu finden, aber über das Geburtsdatum geht das ganz gut.		FR00.03.01
CA4.T4.ST4.N2				Ich gehe bei Medico bei Patient in die Identifikation, gebe ich das Geburtsdatum ein.		FR00.03.02
CA4.T4.ST4.N3				.Entweder nutze ich den Namen, oder das Datum, jenachdem, was einfacher ist.		FR03.04
CA4.T4.ST4.N3						FR03.05
CA4.T4.ST5			Ich bereite mich auf den Patientenkontakt vor			FR00
CA4.T4.ST5.N1				Feststellen der Lokalisation des Hauttumors		FR09.01.01
CA4.T4.ST5.N2				Vorbereitung des Patientenkontakts: Hautbilder Histologie Verlaufsdoku		FR02.05
CA4.T4.ST6			Abwesenheit von Information ist für mich auch eine Information			NFR00.05
CA4.T4.ST6.N1				Dann gucke ich mir noch einmal die alte Tumorkonferenz an, falls es eine gibt.		NFR00.05
CA4.T4.ST6.N2				Das kann ich hier tatsächlich nicht finden, das ist schonmal was worauf ich dann achten würde.		NFR00.05
CA4.T4.ST6.N3				Bestrahlung, äh, brauch ich nich.		NFR00.05
CA4.T5		Anhand des zeitlichen Verlaufs fügen sich die einzelnen Aspekte zu Informationen zusammen			tretment factor time	FR12.02
CA4.T5.ST1			Ich sortiere die Datenquellen danach, welche die aktuellsten sind			FR12.02
CA4.T5.ST1.N1				bisher ist es nicht etabliert, dass neuste Befunde oben angeziegt werden		NFR00.11
CA4.T5.ST1.N2				Jetzt muss ich das wieder sortieren. Erneut. So, jetzt gucke ich nach dem Datum:		NFR00.11
CA4.T5.ST1.N3				Einträge der Verlaufsdokumentation werden Zetilich aufsteigend sortiert		NFR00.11
CA4.T5.ST1.N4				Muss ich hier auch immer angeben, bei den Laborwerten, von wann die sind, also die letzten aktuellen Laborwerte.		NFR00.11
CA4.T5.ST1.N5				sortiere die nach Datum und guck mir jetzt die aktuellste MRT- und CT-Befunde an. .		NFR00.11
CA4.T5.ST2			Anhand der zeitlichen Veränderung kann ich einstufen wie gut die Therapie anschlägt			FR12
CA4.T5.ST2.N1				hatte initial mal ein Stadium 2B mit einem negativen Sentinel.		FR09.04
CA4.T5.ST2.N2				nen Progress in der Verlaufsdokumentation finde ich auch.		FR12
CA4.T5.ST2.N3				der Patient eine fortschreitende Erkrankung hat.		FR12
CA4.T5.ST3			Die Orientierung an einem Kalender hilft mir den Überblick über den Verlauf zu bekommen			FR12.02.01
CA4.T5.ST3.N1				Manchmal mach ich's dann noch, um einfach noch einen Überblick zu erhalten, dass ich nochmal in den Patientenkalender auch schaue. gerade wenn ich nicht genau weiß, wann wurde dieser Patient gestaged.		FR15
CA4.T5.ST3.N2				Fall = Quartal		NA
CA4.T5.ST3.N3				Überprüfen anstehnder Termine für den Patienten		FR15
CA4.T5.ST3.N4				) muss ich als allererst den Kalender vom HTZ aufrufen, um da dann das besser sehen zu können.		FR15
CA4.T5.ST4			Ich muss immer wissen in welchem Schritt der Behandlung der Patient gerade ist			FR12.02
CA4.T5.ST4.N1				Ich gehe jetzt nochmal weiter zurück, dass ich einmal einen Überblick habe, was er zuletzt bekommen hat.		FR12.02
CA4.T5.ST4.N2				Ist dann ins HTZ gegangen zur Fortführung der Therapie.		FR12.02
CA4.T5.ST4.N3				Versuche gerade herauszufinden, wann er jetzt tatsächlich mit der Therapie gestartet hat.		FR12.02
CA4.T5.ST5			Anhand der vorliegenden Daten kann ich nachvollziehen, wie der Tumor sich entwickelt			FR12.02
CA4.T5.ST5.N1				Dafür gucke ich dann wieder in der anderen Ansicht, da haben wir immer extra einmal das Stadium bei Erstdiagnose und einmal das aktuelle Stadium angegeben.		FR12.02
CA4.T5.ST5.N2				dass ähm Extern-Befund iliakal Lymphknotenmetastasen beschrieben sind.		FR12.02
CA4.T5.ST5.N3				Er hatte zuletzt im September Verdacht auf progress und (unverständlich) Metastasen.		FR12.02
CA4.T5.ST5.N4				Ob es neue Tumorknoten.. ob es klinisch ne Tumormanifestation gab..die besprochen werden sollte.		FR12.02
CA4.T5.ST6			Für eine fundierte Behandlung muss ich die Informationen zum Patienten im zeitlichen Verlauf sehen			NFR00.04
CA4.T5.ST6.N1				So habe ich halt einmal in dem einen Programm quasi alle aktuellen Stagingbefunde - CT, MRT, RAD - also quasi chorologisch geordnet.		NFR00.04
CA4.T5.ST6.N2				Erstvorstellung; Datum der Durchführung von großer Relevanz		NFR00.04
CA4.T5.ST6.N3				Und dann lese ich als Erstes einmal den Verlauf des Patienten.		NFR00.04
CA4.T5.ST6.N4				Also das Staging habe ich jetzt hier drin, den Verlauf nehm ich immer mit rein, dass man dann nochmal gucken kann, was hat der (anonymisieren?) für Vortherapien gehabt.		NFR00.04
CA4.T6		Übersichtlichkeit entsteht durch einen klaren Fokus auf das Relevante			focused view	FR00
CA4.T6.ST1			nerviger Weise muss ich immer scrollen, um alles sehen zu können			NFR00.10
CA4.T6.ST1.N1				Ich muss schon quasi scrollen, sodass ich das richtige finde.		NFR00.10
CA4.T6.ST1.N2				allgemein muss ich wieder weiter runter gehen, damit ich die gesamte Doku sehe.		NFR00.10
CA4.T6.ST1.N3				wenn wir eine Übersicht sozusagen halbwegs geschafft haben, nach einigem Scrollen, dann..ähm.. kommen wir zum Aktuellen.		NFR00.10
CA4.T6.ST1.N4				Ich scrolle wieder hoch.		NFR00.10
CA4.T6.ST2			Bei der Eingabe in Medico habe ich nur eine begrenzte Zeichenanzahl, die regelmäßig nicht ausreicht			NA
CA4.T6.ST2.N1				Bei dieser Textbausteinen hier darf auch nur eine gewisse Anzahl von Wörtern oder Bestand haben sonst passt es nicht mehr rein und dann fehlt wieder alles.		NA
CA4.T6.ST2.N2				So mal schauen wie viel wir davon dann hineinbekommen.		NA
CA4.T6.ST2.N3				TK-Anmeldung ist das Fenster so minimal, dass man da quasi - je nach dem wie viele Befunde die Patienten haben - ehm, dass man da ein Platzproblem hat. .		NA
CA4.T6.ST2.N4				In der Hoffnung, dass das Word-Dokument nicht zu groß ist. Manchmal muss man dann da noch rumformatieren. Manchmal ist es, ehm, so, dass es gar nicht möglich ist, dass da alles reinpasst.		NA
CA4.T6.ST3			Sehr lange Verlaufsdoku texte hinterlassen bei mir ein unbehagen			NA
CA4.T6.ST3.N1				hier haben wir ungefähr einige Zentimeter Dokumentation, wenn man die wirklich durchlesen will braucht man schon5 Minuten		NA
CA4.T6.ST3.N2				allerdings hat ein.. kann auch eine Fehlerquelle sein, wenn man das nicht durchblickt und doch irgendwo zwei Wörter sieht, die signifikant sind, kann man das verpassen.		NA
CA4.T6.ST3.N3				Aber dass man das ganze liest für eine Tumorkonferenz ist nicht zumutbar, zeitlich.		NA
CA4.T6.ST4			Ich muss alle Informationen möglichst pregnant und kurz zusammenstellen			NFR00.09
CA4.T6.ST4.N1				Gucke das ich das schon platzsparend aneinander reihe.		NFR00.09
CA4.T6.ST4.N2				Auch da versuch ich immer Platz zu sparen.		NFR00.09
CA4.T6.ST4.N3				Ich kann so viel Information gar nicht in die..		NFR00.09
CA4.T6.ST5			Ich möchte einen Fokus auf ausschließlich med. relevante Daten			NFR02
CA4.T6.ST5.N1				dass das Dokument so kurz wie möglich ist und unnützes rauszuwerfen.		NFR02
CA4.T6.ST5.N2				Die graphische Darstellung ist mir nicht wichtig, hauptsache die Daten sind da		NFR02
CA4.T6.ST5.N3				Weil ich persönlich das immer schön finde, wenn man in der Tumorkonferenz noch kurz und knapp den Verlauf des Patienten dann als Überblick hat.		NFR02
CA4.T6.ST6			Die extern zusammengstellte Fragestellung kopiere ich zurück in die Mediko Verlaufsdoku			NA
CA4.T6.ST6.N1				Und dann kopiere ich den Text hier aus dem Word-Dokument.. darein.		NA
CA4.T6.ST6.N2				Und dann, ehm, kopiere ich mein, ehm, vorbereitetes Word-Dokument einmal komplett und setze das hier in diesen kleinen, gelben Kasten rein.		NA
CA4.T6.ST6.N3				damit ich mir die Informationen einmal da drauf ziehen kann und die später dann ganz einfach von dem Word-Dokument in die TK-Anmeldung quasi kopieren kann.		NA
CA4.T6.ST6.N4				Hier gibt es ja quasi die-die Rubrik Fragestellung. Dann kopiere ich mir meistens einmal den ganzen - das, was ich mir im Word-Dokument quasi gespeichert habe.		NA
CA4.T6.ST7						FR00
CA4.T6.ST7			Eine Zentrale Übersicht über die Daten erleichtert mir den Überblick			NFR02
CA4.T6.ST7.N1						FR00
CA4.T6.ST7.N1				Dann müssen wir gucken, ob der Patient auch woanders Metastasen hat, wieviele Therapien er bekommen hat, wie man das merkt hier im Text ist alles gemischt, dabei sind Diagnosen, dabei sind Infusionen, die er bekommen hat oder Metastasen, die er schon gesichert bekommen hat.		NFR02
CA4.T6.ST7.N2						FR00
CA4.T6.ST7.N2				Ja, äh, ich lese den Verlauf.. ähm.. und versuche, herauszufinden - so-also erstmal weiß ich jetzt, dass der ein malignes Melanom.. ähm.. Stadium hat.. und, ähm.. scheinbar aktuell, äh, Nivolumab bekommen hat.		NFR02
CA4.T6.ST8			Ich mag es, wenn die Daten zentral und logisch geordnet sind			NFR03
CA4.T6.ST8.N1				weil.. ähm.. das einfach unübersichtlich ist in Medico.		NFR03
CA4.T6.ST8.N2				Stichwort "Übersichtlichkeit"		NFR03
CA4.T7		Startpunkte für die Zusammenstellung der Informationen			starting points	NA
CA4.T7.ST1			Im Programm wähle ich zunächst den Patienten aus, den ich gerade behandle			FR00.04
CA4.T7.ST1.N1				Okay, dann werde ich jetzt gleich auf den Ambulanz-Arbeitsplatz gehen um mir den Patienten herauszusuchen		FR00.04
CA4.T7.ST1.N2				und rufe mir den Patienten da einmal auf.		FR00.04
CA4.T7.ST1.N3				Also ich fang an, mir den Patienten im Medico einmal aufzurufen. Also nicht in dem Ambulanzsystem.		FR00.04
CA4.T7.ST1.N4				ruf ich den Patienten auf.		FR00.04
CA4.T7.ST1.N5				Also dann rufe ich den Patienten auf.		FR00.04
CA4.T7.ST1.N6				Ich habe den Patienten ausgesucht.		FR00.04
CA4.T7.ST2			Die letzte Verlaufsdoku ist die Grundlage auf der ich mir einen Überblick verschaffe			FR07.05
CA4.T7.ST2.N1				Am besten der letzte ähm, die letzte Wiedervorstellung im HTZ, kopiere mir das einmal ganz raus, gehe dann in Word, kopiere das dann in Word rein.		FR07.05
CA4.T7.ST2.N2				deshalb würde ich mir als nächstes die Verlaufsdokumentation der Kollegen im HTZ anschauen und dann mal sehen was dort dokumentiert ist, was der Patient bisher an Befunden und Vortherapien hatte.		FR07.05
CA4.T7.ST2.N3				gehe jetzt auf die Verlaufsdokumentation um mir einen Überblick über den Patienten zu verschaffen und schon mal die Daten, die ich gleich benötige vor Augen zu haben.		FR07.05
CA4.T7.ST3			Die Diagnose ist ein Anker meiner Einschätzung des Patienten			FR09.02
CA4.T7.ST3.N1				Dann pass ich eben noch, noch, an. Ehm. Also oben ist immer wichtig, die Diagnose und dann, ehm, den Verlauf, was passiert ist, ehm, was er (anonymisieren?) aktuell für ne Therapie bekommt, ob er (anonymisieren?) Nebenwirkungen hatte, das Stadium, dann die Infusionen, das ist hier ist quasi storniert worden wegen Nebenwirkungen. Ehm. .		FR09.02
CA4.T7.ST3.N2				schau erstmal, was hat der für ne Diagnose und in welchem Stadium ist er.		FR09.02
CA4.T7.ST3.N3				Da die Diagnose, Verlauf, dass ich einmal was wo er steht.		FR09.02
CA4.T7.ST4			Die letzte TK dient mir als Startpunkt meiner Betrachtung			FR04
CA4.T7.ST4.N1				Sodass ich gucken muss, was haben wir tatsächlich nach der letzten Tumorkonferenz gemacht, die am		FR04
CA4.T7.ST4.N2				DA war die letzte Tumorkonferenz. Was haben wir danach gemacht?		FR04
CA4.T8		Viele Informationen und wenig verfügbare Zeit			time pressure	NFR00
CA4.T8.ST1			Es muss mir Auffallen, wenn wichtige Informationen fehlen			NFR00.05
CA4.T8.ST1.N1				Weil ich vermutlich keinen Arztbrief habe, der mir das sagt.		NFR00.05
CA4.T8.ST1.N2				Weil manchmal fehlen die Infos die schon relevant sind und wenn man (unverständlich) hier.		NFR00.05
CA4.T8.ST1.N3				Bildgebung liegt als CD vor- - Bilder abrrufbar/ Befund fehlend		NFR00.05
CA4.T8.ST2			Ich kann das meiste nur überfliegen			NFR00
CA4.T8.ST2.N1				dann nochmal ein bisschen den Verlauf lesen, weil wie ich eben schon gesehen hab, dass der letzte Eintrag für Infusions-Checkpoint etwas her ist und der Patienten anscheinend dazwischen ne Nebenwirkung hat.		NFR00
CA4.T8.ST2.N2				Dann würde ich das auch nochmal kurz überfliegen, was da genau, ehm, genau jetzt passiert ist.		NFR00
CA4.T8.ST3			Es ist viel Arbeit sich durch die ganzen Daten zu wühlen, um das zu finden, was relevant ist			FR00.01
CA4.T8.ST3.N1				nochmal den pathologischen Befund raussuchen und den auch mit in das Word-Dokument quasi kopieren.		FR12.03
CA4.T8.ST3.N2				dann nach 20 Einträge komme ich schon auf die gesamte Übersicht, die mir tatsächlich hilft den onkologischen Status des Patienten übersichtlich zu sehen.		FR00.01
CA4.T8.ST3.N3				Hier zum Beispiel die letzte Doku ist einfach irrelevant für das gesamte (unverständlich) nur über (anonymisiert- Nebenwirkung) , danach weiter mehrere Telefonate mit dem Patienten, die auch mir nicht helfen für die Anmeldung.		NFR00.01
CA4.T8.ST3.N4				Und dann hake ich im Prinzip nach dem weiteren Procedere für den Patienten.		FR00.01
CA4.T8.ST4			Das Dashboard sehe ich als Unterstützung in akuten/ stressigen Situationen nutzten, wo ich nur wenig Zeit habe			NFR00
CA4.T8.ST4.N1				Ja, genau. Es ist ja klinisch auch Stress. Dann würde ich jetzt auf freigeben klicken.		NFR00
CA4.T8.ST4.N2				Ich möchte das Tool nutzen, um einen schellen Überprüfung des Medikationsstaus durchführen zu können.		NFR00
CA4.T8.ST4.N3				Ich möchte das Dashboard zur Sichtung von Unterlagen zum Patienten nutzen		NFR00
CA4.T8.ST5			Es ist für mich sehr zeitaufwändig alle Daten zu sichten, um die wichtigen Informationen zu ermitteln			NFR00.01
CA4.T8.ST5.N1				Für mich soll das DB das Problem der zeitaufwändigen Suche nach Daten aus unterschiedlichen Quellen lösen		FR00.01
CA4.T8.ST5.N2				Also das Raussuchen - das nimmt dann immer etwas Zeit in Anspruch sozusagen.		FR00.01
CA4.T8.ST6			Ich muss wichtig on unwichtig schnell unterscheiden können			NFR00.01
CA4.T8.ST6.N1				Die Anämie ist mir auch relativ egal.. ähm..		NFR00.01
CA4.T8.ST6.N2				Ähm, den letzten Tumorkonferenzbeschluss, das letzte Staging, Medikation interessiert in diesem Fall eher nicht so, aber dieser Verlauf auf jeden Fall und auch die Diagnosen. .		FR00.02
CA4.T8.ST6.N3				dann gucke ich einmal was wir brauchen und was wir nicht brauchen.		NFR00.01
						NA
						NA
						NA

## Sheet: 2-overview-requirements
RequirementID	Domain-Expert02	Domain-Expert01	IT-Expert	MEAN Domain-Experts	MEAN All Experts	Distance MEAN Domain- Experts	Distance MEAN ALL Experts	Priority(german)	Priority(english)	excluded	Requirement(english)	Requirement(german)	Count User-Statement <=> Requirement	Requirent <=> AffinityIDs	Main Topics <=> Requirement	1st Subtopics <=> Requirement
FR00	3	3	3	3	3	0	0	MUSS	SHALL	0	… an all-encompassing view of all a patient’s data	, … einen umfassenden Blick auf die Daten eines Patienten	53	CA4.T4, CA3.T5, CA4.T2, CA1, CA1.T5, CA2.T5, CA3.T3, CA3.T3.ST2.N1, CA3.T3.ST2.N2, CA3.T3.ST2.N3, CA3.T3.ST2.N4, CA3.T3.ST2.N5, CA3.T3.ST4, CA3.T3.ST4.N2, CA3.T3.ST5, CA3.T3.ST5.N1, CA3.T3.ST5.N2, CA3.T3.ST5.N3, CA3.T3.ST5.N4, CA3.T4.ST4, CA3.T4.ST4.N1, CA3.T4.ST4.N2, CA3.T5.ST1, CA3.T5.ST1.N1, CA3.T5.ST1.N2, CA3.T5.ST2, CA3.T5.ST2.N1, CA3.T5.ST2.N2, CA3.T5.ST2.N3, CA3.T5.ST7.N2, CA3.T5.ST7.N4, C…	clinical routine, Selecting the important, patient record , System	Responsibility, side tasks, personalization of medicine, combining information, determine patient's status, usage of Data available, level of work experience, data collection, identifying important aspects, searching for details, focused view
FR00.01	3	0	3	2	2	1	1	SOLL	SHOULD	0	... access to all data available	… den Zugang zu allen Verfügbaren Daten	5	CA4.T8.ST3, CA4.T8.ST3.N2, CA4.T8.ST3.N4, CA4.T8.ST5.N1, CA4.T8.ST5.N2	patient record	Time Pressure
FR00.02	3	2	1	3	2	-2	-1	SOLL	SHOULD	0	... different views depending on the task	… je nach Aufgabenstellung unterschiedliche Ansichten	1	CA4.T8.ST6.N2	patient record	Time Pressure
FR00.03	3	3	3	3	3	0	0	MUSS	SHALL	0	... searching for patients in the dashboard	… Patienten im Dashboard zu suchen	1	CA4.T4.ST4	Selecting the important	searching for details
FR00.03.01	3	3	3	3	3	0	0	MUSS	SHALL	0	... searching for patients in the dashboard by their name	… Patienten im Dashboard anhand ihres Namens zu suchen	1	CA4.T4.ST4.N1	Selecting the important	searching for details
FR00.03.02	3	3	3	3	3	0	0	MUSS	SHALL	0	... searching for patients in the dashboard based on their date of birth	… Patienten im Dashboard anhand ihres Geburtsdatums zu suchen	1	CA4.T4.ST4.N2	Selecting the important	searching for details
FR00.04	3	2	3	3	3	0	0	MUSS	SHALL	0	... opening a patient record by selecting a patient	… durch Auswahl eines Patienten seine Patientenakte öffnen	7	CA4.T7.ST1, CA4.T7.ST1.N1, CA4.T7.ST1.N2, CA4.T7.ST1.N3, CA4.T7.ST1.N4, CA4.T7.ST1.N5, CA4.T7.ST1.N6	Selecting the important	starting points
FR01	3	3	3	3	3	0	0	MUSS	SHALL	0	... the current staging	… , dass das aktuelle Staging angezeigt wird	7	CA1.T1, CA1.T1.ST1, CA1.T1.ST1.N2, CA1.T1.ST1.N3, CA1.T1.ST5, CA1.T1.ST5.N3, CA1.T1.ST5.N4	patient record	Staging
FR01.01	3	3	2	3	3	-1	-1	MUSS	SHALL	0	... retrieving the findings together with the imaging	… die Befunde zusammen mit der Bildgebung abzurufen	1	CA1.T1.ST1.N4	patient record	Staging
FR01.01.01	3	3	1	3	2	-2	-1	SOLL	SHOULD	0	... a summary of the current staging	… eine Kurzzusammenfassung des aktuellen Stagings einzusehen	5	CA1.T1.ST3, CA1.T1.ST3.N1, CA1.T1.ST3.N2, CA1.T1.ST3.N3, CA1.T1.ST3.N4	patient record	Staging
FR01.01.02	3	2	1	3	2	-2	-1	SOLL	SHOULD	0	... visualizing a link between metastases and staging	… eine Verbindung zwischen Metastasen und Staging darzustellen	1	CA1.T1.ST2.N1	patient record	Staging
FR01.02	3	3	3	3	3	0	0	MUSS	SHALL	0	... CT (skull/thorax/abdomen) in the current staging	… , dass das aktuelle Staging das CT Thorax/ Abdomen beinhaltet	1	CA1.T1.ST1.N1	patient record	Staging
FR01.03	3	3	3	3	3	0	0	MUSS	SHALL	0	... MRI (skull/thorax/abdomen) in the current staging	… , dass das aktuelle Staging das MRT Schädel beinhaltet	2	CA1.T1.ST1.N5, CA1.T1.ST4.N3	patient record	Staging
FR01.04	3	3	3	3	3	0	0	MUSS	SHALL	0	... lymph node sonography in the current staging	… , dass das aktuelle Staging die Lymphknoten-Sonographie beinhaltet	1	CA1.T1.ST4.N2	patient record	Staging
FR01.05	3	2	2	3	2	-1	0	SOLL	SHOULD	0	... displaying the status of the current staging measure	… den Status der aktuellen Staging-Maßnahmen anzuzeigen	4	CA1.T1.ST4, CA1.T1.ST4.N1, CA1.T1.ST4.N4, CA1.T1.ST5.N1	patient record	Staging
FR02	3	2	3	3	3	0	0	MUSS	SHALL	0	... ensuring access to external and internal findings	… den Zugriff auf externe und interne Befunde zu gewährleisten	14	CA1.T3, CA1.T3.ST1.N2, CA1.T3.ST2.N2, CA1.T3.ST3.N3, CA1.T3.ST4, CA1.T3.ST4.N1, CA3.T3.ST1, CA3.T3.ST1.N2, CA3.T3.ST1.N3, CA3.T3.ST4.N1, CA3.T3.ST4.N3, CA3.T4.ST6.N1, CA3.T4.ST6.N2, CA3.T4.ST6.N3	patient record , clinical routine	Internal and External Reports, Responsibility, side tasks
FR02.01	2	3	2	3	2	-1	0	SOLL	SHOULD	0	... distinguishing between external and internal findings	… externe von internen Befunden zu unterscheiden	10	CA1.T3.ST1, CA1.T3.ST1.N3, CA1.T3.ST2.N1, CA1.T3.ST3, CA1.T3.ST5, CA1.T3.ST5.N1, CA1.T3.ST5.N2, CA1.T3.ST5.N3, CA1.T3.ST5.N4, CA1.T3.ST5.N5	patient record	Internal and External Reports
FR02.02	3	2	3	3	3	0	0	MUSS	SHALL	0	... external and internal findings in the same place	… externe und interne Befunde am selben Ort einzusehen	1	CA1.T3.ST1.N1	patient record	Internal and External Reports
FR02.03	3	1	2	2	2	0	0	SOLL	SHOULD	0	... the report type	… es einzusehen welchen Typ der Befund hat	17	CA1.T3.ST2.N3, CA1.T3.ST3.N1, CA1.T3.ST3.N2, CA3.T1.ST8, CA3.T1.ST8.N1, CA3.T1.ST8.N2, CA3.T1.ST8.N3, CA3.T5.ST8, CA3.T5.ST8.N1, CA3.T6.ST1, CA3.T6.ST1.N1, CA3.T6.ST1.N2, CA3.T6.ST1.N3, CA3.T6.ST1.N4, CA3.T6.ST3, CA3.T6.ST3.N1, CA3.T6.ST3.N2	patient record , clinical routine	Internal and External Reports, Communication, personalization of medicine, level of work experience
FR02.04	1	2	3	2	2	1	1	SOLL	SHOULD	0	... the performer of a report	… bei Befunden den Behandler einzusehen	7	CA1.T3.ST2, CA3.T2.ST1, CA3.T2.ST1.N1, CA3.T2.ST1.N2, CA3.T2.ST1.N3, CA3.T2.ST1.N4, CA3.T5.ST7.N3	clinical routine, patient record	Setting, Internal and External Reports, personalization of medicine
FR02.05	0	1	1	1	1	0	0	KANN	MAY	0	... findings assigned to categories	… , dass die angezeigten Befunde Kategorien zugeordnet sind	2	CA4.T4.ST1.N3, CA4.T4.ST5.N2	Selecting the important	searching for details
FR03	3	3	3	3	3	0	0	MUSS	SHALL	0	... the master data of the patient	… die Stammdaten des Patienten anzuzeigen	1	CA2.T4.ST1.N3	System	dataquality
FR03.01	2	2	2	2	2	0	0	SOLL	SHOULD	0	... the emergency contact of the patient	… den Notfallkontakt des Patienten einzusehen	1	CA1.T3.ST2.N4	patient record	Internal and External Reports
FR03.02	1	3	2	2	2	0	0	SOLL	SHOULD	0	... the age of the patient	… das Alter des Patienten anzuzeigen	3	CA1.T5.ST4, CA1.T5.ST4.N1, CA1.T5.ST4.N2	patient record	determine patient's status
FR03.03	1	2	2	2	2	0	0	SOLL	SHOULD	0	... displaying the tel. contact details of the patient	… die tel. Kontakdaten des Patienten anzuzeigen	7	CA3.T1.ST5, CA3.T1.ST5.N2, CA3.T1.ST5.N3, CA3.T4.ST1, CA3.T4.ST1.N1, CA3.T4.ST1.N2, CA3.T4.ST1.N3	clinical routine	Communication, side tasks
FR03.04	3	3	3	3	3	0	0	MUSS	SHALL	0	... the name in the master data for the patient	… , dass die Stammdaten zum Patienten den Namen enthalten	1	CA4.T4.ST4.N3	Selecting the important	searching for details
FR03.05	3	3	3	3	3	0	0	MUSS	SHALL	0	... the date of birth in the master data for the patient	… , dass die Stammdaten zum Patienten das Geburtsdatum enthalten	1	CA4.T4.ST4.N3	Selecting the important	searching for details
FR03.06	1	2	1	2	1	-1	0	KANN	MAY	0	... the patient's family doctor	… der Hausarzt des Patienten einzusehen	1	CA1.T3.ST2.N4	patient record	Internal and External Reports
FR04	3	3	3	3	3	0	0	MUSS	SHALL	0	... the latest tumor board protocols	… die letzten TK-Protokolle anzuzeigen	8	CA1.T5.ST1, CA1.T5.ST1.N1, CA1.T5.ST1.N2, CA1.T5.ST1.N3, CA1.T5.ST1.N4, CA4.T7.ST4, CA4.T7.ST4.N1, CA4.T7.ST4.N2	patient record , Selecting the important	determine patient's status, starting points
FR04.01	3	2	2	3	2	-1	0	SOLL	SHOULD	0	... the respective question in the information on the last tumor board protocols	… , dass die Angaben zum TK-Protokoll die jeweilige Fragestellung beinhalten	4	CA1.T7.ST8, CA1.T7.ST8.N1, CA1.T7.ST8.N2, CA1.T7.ST8.N3	patient record	Therapy
FR04.02	2	1	3	2	2	1	1	SOLL	SHOULD	0	... that the time of execution (pre‐/post‐therapeutic/surgical ...) is omitted when displaying the tumor board protocols	… , dass bei der Anzeige der TK-Protokolle der Zeitpunkt der Durchführung (post-therapeutisch/-operativ …) weggelassen wird	4	CA2.T5.ST1, CA2.T5.ST1.N1, CA2.T5.ST1.N2, CA2.T5.ST1.N3	System	usage of Data available
FR05	1	3	3	2	2	1	1	SOLL	SHOULD	0	... the medication	… die Medikation anzuzeigen	3	CA1.T5.ST10, CA1.T5.ST10.N1, CA3.T4.ST3.N2	patient record , clinical routine	determine patient's status, side tasks
FR05.01	3	2	3	3	3	0	0	MUSS	SHALL	0	... the infusions	… die Infusionen anzuzeigen	3	CA1.T5.ST5, CA1.T5.ST5.N1, CA1.T5.ST5.N2	patient record	determine patient's status
FR06	3	2	3	3	3	0	0	MUSS	SHALL	0	... the current laboratory values	… die aktuellen Laborwerte anzuzeigen	4	CA1.T5.ST3, CA1.T5.ST3.N2, CA1.T5.ST3.N3, CA1.T5.ST3.N4	patient record	determine patient's status
FR06.01	3	3	3	3	3	0	0	MUSS	SHALL	0	... tumor marker S100 in laboratory data	… , dass die Laborwerte den Tumormarker S100 umfasst	2	CA1.T6.ST2.N1, CA1.T6.ST2.N3	patient record	Melanoma
FR06.02	3	3	3	3	3	0	0	MUSS	SHALL	0	... tumor marker LDH in laboratory data	… , dass die Laborwerte den Tumormarker LDH umfasst	2	CA1.T5.ST3.N1, CA1.T6.ST2.N3	patient record	determine patient's status, Melanoma
FR06.03	3	2	2	3	2	-1	0	SOLL	SHOULD	0	... prioritized displaying of the Hb value	… priorisiert den Hb anzuzeigen	1	CA1.T5.ST3.N5	patient record	determine patient's status
FR06.04	3	2	2	3	2	-1	0	SOLL	SHOULD	0	... prioritized displaying of the leukocyte count	… priorisiert die Leukozyten-Zahl anzuzeigen	1	CA1.T5.ST3.N5	patient record	determine patient's status
FR06.05	3	2	2	3	2	-1	0	SOLL	SHOULD	0	... prioritized displaying of the GOT	… priorisiert den GOT anzuzeigen	1	CA1.T5.ST3.N5	patient record	determine patient's status
FR06.06	3	2	2	3	2	-1	0	SOLL	SHOULD	0	... prioritized displaying of the GPT	… priorisiert den GPT anzuzeigen	1	CA1.T5.ST3.N5	patient record	determine patient's status
FR06.07	3	2	2	3	2	-1	0	SOLL	SHOULD	0	... prioritized displaying of the creatinine	… priorisiert das Kreatinin anzuzeigen	1	CA1.T5.ST3.N5	patient record	determine patient's status
FR06.08	3	2	2	3	2	-1	0	SOLL	SHOULD	0	... prioritized displaying of the TSH level	… priorisiert den TSH-Spiegel anzuzeigen	1	CA1.T5.ST3.N5	patient record	determine patient's status
FR06.09	0	1	1	1	1	0	0	KANN	MAY	0	... pre‐selection of laboratory values specifically for certain side effects	… Laborwerte spezifisch für bestimmte Nebenwirkungen zu präselektieren	2	CA1.T2.ST2, CA1.T2.ST2.N1	patient record	Adverse Events
FR07	3	2	3	3	3	0	0	MUSS	SHALL	0	... progress documentation	… Verlaufseinträge anzuzeigen	3	CA1.T5.ST9, CA1.T5.ST9.N1, CA1.T5.ST9.N2	patient record	determine patient's status
FR07.01	0	1	1	1	1	0	0	KANN	MAY	0	... highlighting of task‐relevant aspects in the progress documentation	… das Hervorheben Aufgaben-relevanter Aspekte in der Verlaufsdoku	5	CA4.T2.ST2, CA4.T2.ST2.N2, CA4.T2.ST2.N3, CA4.T2.ST2.N4, CA4.T2.ST2.N5	Selecting the important	identifying important aspects
FR07.01.01	3	1	3	2	2	1	1	SOLL	SHOULD	0	... de‐/activation of the highlighting function by the user at any time	… , dass die Hervorhebe Funktion durch den Nutzer jeder Zeit de-/aktivierbar ist	1	CA4.T2.ST2.N1	Selecting the important	identifying important aspects
FR07.02	3	2	3	3	3	0	0	MUSS	SHALL	0	... browsing progress documentation	… das Durchsuchen von Verlaufseinträgen	5	CA4.T4.ST1, CA4.T4.ST1.N1, CA4.T4.ST1.N2, CA4.T4.ST1.N4, CA4.T4.ST1.N5	Selecting the important	searching for details
FR07.03	3	2	1	3	2	-2	-1	SOLL	SHOULD	0	... copying the progress documentation	… das Kopieren der Verlaufsdoku	5	CA4.T2.ST5, CA4.T2.ST5.N1, CA4.T2.ST5.N2, CA4.T2.ST5.N3, CA4.T2.ST5.N4	Selecting the important	identifying important aspects
FR07.04	1	1	2	1	1	1	1	KANN	MAY	0	... a filter on entry-length for the progress documentation	… es die Verlaufseinträge anhand ihrer Länge zu filtern	5	CA4.T4.ST2, CA4.T4.ST2.N1, CA4.T4.ST2.N2, CA4.T4.ST2.N3, CA4.T4.ST2.N4	Selecting the important	searching for details
FR07.05	3	2	3	3	3	0	0	MUSS	SHALL	0	... the "Tumordoku"	… die Verlaufsdoku anzuzeigen	8	CA1.T5.ST6, CA1.T5.ST6.N1, CA1.T5.ST6.N2, CA1.T5.ST6.N3, CA4.T7.ST2, CA4.T7.ST2.N1, CA4.T7.ST2.N2, CA4.T7.ST2.N3	patient record , Selecting the important	determine patient's status, starting points
FR08	3	3	3	3	3	0	0	MUSS	SHALL	0	... the histology of the tumor	… die Histologie des Tumors anzuzeigen	2	CA1.T5.ST8, CA1.T5.ST8.N3	patient record	determine patient's status
FR08.01	3	2	3	3	3	0	0	MUSS	SHALL	0	... molecular pathology as part of histology	… , dass die Molekulapathologie als Teil der Histologie angezeigt wird	2	CA1.T5.ST8.N1, CA1.T5.ST8.N2	patient record	determine patient's status
FR08.01.01	3	3	3	3	3	0	0	MUSS	SHALL	0	... mutation status in molecular pathology	… , dass die Molekulapathologie den Mutationsstatus umfasst	4	CA1.T7.ST5, CA1.T7.ST5.N1, CA1.T7.ST5.N3, CA1.T7.ST5.N4	patient record	Therapy
FR08.01.02	3	3	3	3	3	0	0	MUSS	SHALL	0	... PDL‐1 in molecular pathology	… , dass die Molekulapathologie den PDL-1 umfasst	1	CA1.T7.ST5.N2	patient record	Therapy
FR09	3	3	3	3	3	0	0	MUSS	SHALL	0	... an overview of all melanoma specific aspects	… es einen Überblick über alles Melanomspezifischen Aspekte zu gewinnen	1	CA1.T6	patient record	Melanoma
FR09.01	3	3	3	3	3	0	0	MUSS	SHALL	0	... the current status of the primary tumor	… den aktuellen Status des Primärtumors anzuzeigen	5	CA1.T6.ST1, CA1.T6.ST1.N1, CA1.T6.ST1.N2, CA1.T6.ST1.N3, CA1.T6.ST1.N4	patient record	Melanoma
FR09.01.01	3	3	3	3	3	0	0	MUSS	SHALL	0	... the localization of the primary tumor	… die Lokalisation des Primärstumors einzusehen	1	CA4.T4.ST5.N1	Selecting the important	searching for details
FR09.02	3	3	3	3	3	0	0	MUSS	SHALL	0	... the tumor diagnosis	… die Tumordiagnose anzuzeigen	7	CA1.T6.ST5, CA1.T6.ST5.N1, CA1.T6.ST5.N2, CA4.T7.ST3, CA4.T7.ST3.N1, CA4.T7.ST3.N2, CA4.T7.ST3.N3	patient record , Selecting the important	Melanoma, starting points
FR09.02.01	3	2	2	3	2	-1	0	SOLL	SHOULD	0	... the confirmation status of the diagnosis	… den Sicherungsstatus der Diagnose einzusehen	4	CA1.T6.ST3, CA1.T6.ST3.N1, CA1.T6.ST3.N2, CA1.T6.ST3.N3	patient record	Melanoma
FR09.03	3	3	3	3	3	0	0	MUSS	SHALL	0	... the TNM classification	… die TNM-Klassifikation anzuzeigen	7	CA1.T6.ST4, CA1.T6.ST4.N1, CA1.T6.ST4.N2, CA1.T6.ST7, CA1.T6.ST7.N1, CA3.T3.ST1.N1, CA3.T3.ST1.N4	patient record , clinical routine	Melanoma, Responsibility
FR09.03.01	3	3	3	3	3	0	0	MUSS	SHALL	0	... the tumor stage	… das Stadium anzuzeigen	3	CA1.T5.ST2, CA1.T5.ST2.N1, CA1.T5.ST2.N2	patient record	determine patient's status
FR09.04	3	2	2	3	2	-1	0	SOLL	SHOULD	0	... the change of the tumor stage over time	… das Stadium im historischen Verlauf zu betrachten	8	CA1.T5.ST2.N3, CA3.T5.ST7, CA3.T5.ST7.N1, CA4.T3.ST1, CA4.T3.ST1.N1, CA4.T3.ST1.N2, CA4.T3.ST1.N3, CA4.T5.ST2.N1	clinical routine, Selecting the important, patient record	personalization of medicine, combining information, determine patient's status, tretment factor time
FR09.05	2	2	2	2	2	0	0	SOLL	SHOULD	0	... the current status of the lymph nodes	… den aktuellen Status der Lymphknoten anzuzeigen	4	CA1.T6.ST6, CA1.T6.ST6.N1, CA1.T6.ST6.N2, CA1.T6.ST6.N3	patient record	Melanoma
FR09.06	3	3	2	3	3	-1	-1	MUSS	SHALL	0	... information on possible metastases	… Angaben zu möglichen Metastasen anzuzeigen	2	CA1.T1.ST2, CA1.T1.ST5.N2	patient record	Staging
FR09.06.01	3	2	2	3	2	-1	0	SOLL	SHOULD	0	... the type/location of the metastasis	… den Typ/Lokalisation der Metastase einzusehen	1	CA1.T1.ST2.N2	patient record	Staging
FR09.06.02	3	2	2	3	2	-1	0	SOLL	SHOULD	0	... the status of the confirmation of metastasis findings.	… den Status der Metastasenbefundung einzusehen.	2	CA1.T1.ST2.N3, CA1.T1.ST2.N4	patient record	Staging
FR10	3	3	3	3	3	0	0	MUSS	SHALL	0	... the therapy	… die Therapie anzuzeigen	1	CA1.T7	patient record	Therapy
FR10.01	3	2	2	3	2	-1	0	SOLL	SHOULD	0	... the current status of therapy	… , dass die Angabe zur Therapie den jeweils aktuellen Status umfasst	5	CA1.T7.ST2, CA1.T7.ST2.N1, CA1.T7.ST2.N2, CA1.T7.ST2.N3, CA1.T7.ST2.N4	patient record	Therapy
FR10.02	3	3	2	3	3	-1	-1	MUSS	SHALL	0	... the therapy objective (curative, adjuvant, palliative)	… , dass die Angabe zur Therapie das jeweilige Therapieziel (kurativ, adjuvant, palliativ) umfasst	5	CA1.T7.ST3, CA1.T7.ST3.N1, CA1.T7.ST3.N2, CA1.T7.ST3.N3, CA1.T7.ST3.N4	patient record	Therapy
FR10.03	2	2	2	2	2	0	0	SOLL	SHOULD	0	... affiliation with melanoma treatment	… es die vorhanden Therapien abhängig von ihrer Zugehörigkeit zur Melanomtherapie einzusehen	3	CA1.T7.ST4, CA1.T7.ST4.N1, CA1.T7.ST4.N4	patient record	Therapy
FR10.04	3	3	2	3	3	-1	-1	MUSS	SHALL	0	... the type of therapy (immuno- / radiation / ...)	… , dass die Angaben zur Therapie den jeweilige Therapietyp (Immun- /strahlen-/ …) umfasst	2	CA1.T7.ST4.N2, CA1.T7.ST4.N3	patient record	Therapy
FR10.05	2	2	1	2	2	-1	-1	SOLL	SHOULD	0	... the drug therapy of existing side effects	… die medikamentelle Therapie von vorhandenen Nebenwirkung einzusehen	3	CA1.T2.ST4, CA1.T2.ST4.N3, CA1.T2.ST4.N4	patient record	Adverse Events
FR10.06	3	2	1	3	2	-2	-1	SOLL	SHOULD	0	... the relation between therapy and side effect	, … die Nebenwirkungen-auslösende Therapie von einzusehen.	2	CA1.T2.ST4.N1, CA1.T2.ST4.N2	patient record	Adverse Events
FR10.07	3	2	2	3	2	-1	0	SOLL	SHOULD	0	... study participations	… Studienteilnahmen anzuzeigen	6	CA1.T5.ST7, CA1.T5.ST7.N1, CA1.T5.ST7.N2, CA1.T5.ST7.N3, CA1.T5.ST7.N4, CA1.T5.ST7.N5	patient record	determine patient's status
FR10.08	3	2	2	3	2	-1	0	SOLL	SHOULD	0	... adverse events	… die Nebenwirkungen eines Patienten einzusehen	11	CA1.T2, CA1.T2.ST1, CA1.T2.ST1.N1, CA1.T2.ST1.N2, CA1.T7.ST1, CA1.T7.ST1.N1, CA1.T7.ST1.N2, CA1.T7.ST1.N3, CA1.T7.ST1.N4, CA1.T7.ST1.N5, CA1.T7.ST1.N6	patient record	Adverse Events, Therapy
FR10.08.01	3	2	2	3	2	-1	0	SOLL	SHOULD	0	... the manifestation of the adverse event	… die Manifestation der Nebenwirkung einzusehen	2	CA1.T2.ST3, CA1.T2.ST3.N3	patient record	Adverse Events
FR10.08.02	3	2	2	3	2	-1	0	SOLL	SHOULD	0	... the chronology of the adverse event	… den Zeitpunkt der Nebenwirkung einzusehen	2	CA1.T2.ST3.N1, CA1.T2.ST3.N2	patient record	Adverse Events
FR11	2	2	2	2	2	0	0	SOLL	SHOULD	0	... the reference to external documents needed for the fulfillment of the tasks	, … den Verweis auf extern Dokumente, die zur Erfüllung der Aufgaben benötigt werden	7	CA3.T1.ST2, CA3.T1.ST2.N3, CA3.T6.ST4, CA3.T6.ST4.N1, CA3.T6.ST4.N2, CA3.T6.ST4.N3, CA3.T6.ST5	clinical routine	level of work experience, Communication
FR11.01	1	1	2	1	1	1	1	KANN	MAY	0	... the reference to documents on study inclusion and exclusion criteria.	… den Verweis auf Dokumente zu Studieneinschluss- und Ausschlusskriterien	5	CA1.T7.ST7, CA1.T7.ST7.N1, CA1.T7.ST7.N2, CA1.T7.ST7.N3, CA3.T1.ST2.N1	patient record , clinical routine	Therapy, Communication
FR11.02	2	1	2	2	2	0	0	SOLL	SHOULD	0	... the reference to documents for clarification	, … den Verweis auf Dokumente zur Aufklärung	4	CA3.T5.ST3, CA3.T5.ST3.N1, CA3.T5.ST3.N2, CA3.T5.ST3.N3	clinical routine	personalization of medicine
FR11.03	2	1	2	2	2	0	0	SOLL	SHOULD	0	... the reference to documents on the aftercare scheme	… den Verweis auf Dokumente zum Nachsorgeschema	1	CA3.T6.ST5.N1	clinical routine	level of work experience
FR11.04	3	1	2	2	2	0	0	SOLL	SHOULD	0	... the reference to documents about the Urbason scheme	, … den Verweis auf Dokumente zum Urbasonschema	2	CA3.T1.ST2.N2, CA3.T6.ST5.N2	clinical routine	Communication, level of work experience
FR11.05	3	1	2	2	2	0	0	SOLL	SHOULD	0	... the reference to documents on the SOP	… den Verweis auf Dokumente zur SOP-ASV	1	CA3.T6.ST5.N3	clinical routine	level of work experience
FR11.06	3	1	2	2	2	0	0	SOLL	SHOULD	0	... the reference to documents on TNM classification	… den Verweis auf Dokumente zur TNM-Klassifikation	4	CA3.T6.ST6, CA3.T6.ST6.N1, CA3.T6.ST6.N2, CA3.T6.ST6.N3	clinical routine	level of work experience
FR12	3	2	3	3	3	0	0	MUSS	SHALL	0	... searching in and filtering lists	… das Suchen in und Filtern von Listen	6	CA4.T4.ST3, CA4.T4.ST3.N1, CA4.T4.ST3.N2, CA4.T5.ST2, CA4.T5.ST2.N2, CA4.T5.ST2.N3	Selecting the important	searching for details, tretment factor time
FR12.01	2	2	2	2	2	0	0	SOLL	SHOULD	0	... searching/filtering via selection options	… es über Auswahlmöglichkeiten die Suche/ Filterung zu erleichtern	9	CA2.T5.ST2, CA2.T5.ST2.N1, CA2.T5.ST2.N2, CA2.T5.ST5.N1, CA4.T2.ST1, CA4.T2.ST1.N1, CA4.T2.ST7, CA4.T2.ST7.N2, CA4.T2.ST7.N3	System, Selecting the important	usage of Data available, identifying important aspects
FR12.02	2	2	3	2	2	1	1	SOLL	SHOULD	0	... sorting lists by date	, … Listen nach Datum zu sortieren	11	CA4.T5, CA4.T5.ST1, CA4.T5.ST4, CA4.T5.ST4.N1, CA4.T5.ST4.N2, CA4.T5.ST4.N3, CA4.T5.ST5, CA4.T5.ST5.N1, CA4.T5.ST5.N2, CA4.T5.ST5.N3, CA4.T5.ST5.N4	Selecting the important	tretment factor time
FR12.02.01	2	2	2	2	2	0	0	SOLL	SHOULD	0	... the chronological order of phenomena along a time axis	… die Einordnung der Phänomene entlang einer Zeitachse	1	CA4.T5.ST3	Selecting the important	tretment factor time
FR12.03	2	2	1	2	2	-1	-1	SOLL	SHOULD	0	... functions for copying content	, … es Funktionen zum Kopieren von Inhalten anzubieten	28	CA4.T8.ST3.N1, CA2.T5.ST3, CA2.T5.ST3.N1, CA4.T1.ST1, CA4.T1.ST1.N1, CA4.T1.ST1.N2, CA4.T1.ST1.N3, CA4.T1.ST1.N4, CA4.T1.ST1.N5, CA4.T1.ST6, CA4.T1.ST6.N1, CA4.T1.ST6.N2, CA4.T1.ST6.N3, CA4.T1.ST7, CA4.T1.ST7.N1, CA4.T1.ST7.N2, CA4.T1.ST7.N3, CA4.T2.ST3, CA4.T2.ST3.N1, CA4.T2.ST3.N2, CA4.T2.ST3.N3, CA4.T2.ST3.N4, CA4.T2.ST6, CA4.T2.ST6.N1, CA4.T2.ST6.N2, CA4.T2.ST6.N3, CA4.T2.ST6.N4, CA4.T2.ST6.N5	System, Selecting the important, patient record	usage of Data available, data collection, identifying important aspects, Time Pressure
FR13	2	3	3	3	3	0	0	MUSS	SHALL	0	... controlling access and working in parallel	… es den Zugriff zu steuern und parallel zu arbeiten	6	CA4.T1.ST8, CA4.T1.ST8.N1, CA4.T1.ST8.N2, CA4.T1.ST8.N3, CA4.T1.ST8.N4, CA4.T1.ST8.N5	Selecting the important	data collection
FR13.01	3	2	3	3	3	0	0	MUSS	SHALL	0	... opening multiple instances (tabs) to the same patient	… das Öffnen mehrerer Instanzen (Tabs) zum selben Patienten	3	CA4.T1.ST3, CA4.T1.ST3.N1, CA4.T1.ST3.N2	Selecting the important	data collection
FR13.02	3	1	3	2	2	1	1	SOLL	SHOULD	0	... opening multiple instances (tabs) for different patients	, … das Öffnen mehrerer Instanzen (Tabs) für unterschiedliche Patienten	8	CA3.T1.ST3, CA3.T1.ST3.N2, CA3.T1.ST3.N3, CA3.T1.ST4, CA3.T1.ST4.N1, CA3.T5.ST5, CA3.T5.ST5.N1, CA3.T5.ST5.N2	clinical routine	Communication, personalization of medicine
FR13.03	3	1	1	2	2	-1	-1	SOLL	SHOULD	0	... direct transfer of patient's data when calling other programs	… bei Aufruf anderer Programme direkt die Daten des Patienten mitzuübergeben	3	CA2.T5.ST4.N1, CA2.T5.ST4.N2, CA2.T5.ST4.N3	System	usage of Data available
FR13.04	3	1	3	2	2	1	1	SOLL	SHOULD	0	... authorization of data access	… es zu gewährleisten, dass nur autorisierte Personen auf die Daten zugreifen	6	CA2.T4.ST4, CA2.T4.ST4.N1, CA2.T4.ST4.N2, CA2.T4.ST5, CA2.T4.ST5.N1, CA2.T4.ST5.N2	System	dataquality
FR14	3	2	2	3	2	-1	0	SOLL	SHOULD	0	... information about the data actuality	… Informationen über die Datenaktualität anzuzeigen	3	CA2.T4.ST3, CA2.T4.ST3.N2, CA3.T3.ST2	System, clinical routine	dataquality, Responsibility
FR14.01	3	2	2	3	2	-1	0	SOLL	SHOULD	0	... the time of the last reload (from the data server)	… es anzuzeigen, wann die Daten zuletzt neu (vom SHIP-Server) geladen wurden	1	CA2.T4.ST3.N3	System	dataquality
FR14.02	3	2	2	3	2	-1	0	SOLL	SHOULD	0	... the time the data was last imported in the data server	… es anzuzeigen, wann die Daten zuletzt im SHIP-Server importiert wurden	1	CA2.T4.ST3.N4	System	dataquality
FR14.03	2	1	2	2	2	0	0	SOLL	SHOULD	0	... the time the data was last edited	… es anzuzeigen, wann die Daten zuletzt bearbeitet wurden	1	CA2.T4.ST3.N5	System	dataquality
FR15	2	2	2	2	2	0	0	SOLL	SHOULD	0	... the appointments (at the hospital) of a patient	, … es die Termine eines Patienten anzuzeigen	3	CA4.T5.ST3.N1, CA4.T5.ST3.N3, CA4.T5.ST3.N4	Selecting the important	tretment factor time
FR15.01	1	1	2	1	1	1	1	KANN	MAY	0	... the status of appointments	, … den Status von Terminen einzusehen	3	CA1.T1.ST4.N5, CA3.T4.ST3.N3, CA4.T2.ST7.N1	patient record , clinical routine, Selecting the important	Staging, side tasks, identifying important aspects
NA										0			81	CA2, CA2.T1, CA2.T2, CA2.T3, CA2.T5.ST5.N4, CA2.T5.ST5.N5, CA3, CA3.T1, CA3.T1.ST7, CA3.T1.ST7.N1, CA3.T1.ST7.N2, CA3.T1.ST7.N3, CA3.T1.ST7.N4, CA3.T2, CA3.T2.ST2, CA3.T2.ST2.N1, CA3.T2.ST2.N2, CA3.T2.ST2.N3, CA3.T2.ST3, CA3.T2.ST3.N1, CA3.T2.ST3.N2, CA3.T2.ST3.N3, CA3.T2.ST4, CA3.T2.ST4.N1, CA3.T2.ST4.N2, CA3.T2.ST4.N3, CA3.T2.ST4.N4, CA3.T2.ST4.N5, CA3.T2.ST4.N6, CA3.T2.ST4.N7, CA3.T2.ST4.N8, C…	System, clinical routine, Selecting the important	0, usage of Data available, Communication, Setting, Responsibility, side tasks, personalization of medicine, focused view, Pain Points, Preferences and Habits, solution => dashboard, tretment factor time, starting points
NFR00	3	3	3	3	3	0	0	MUSS	SHALL	0	... enable the user to get an overview even when time is short	… auch bei wenig Zeit dem Nutzer einen guten Überblick geben	8	CA4.T8, CA4.T8.ST2, CA4.T8.ST2.N1, CA4.T8.ST2.N2, CA4.T8.ST4, CA4.T8.ST4.N1, CA4.T8.ST4.N2, CA4.T8.ST4.N3	patient record	Time Pressure
NFR00.01	3	3	2	3	3	-1	-1	MUSS	SHALL	0	... provide support in the interpretation of results	, … es Unterstützung bei der Interpretation von Ergebnissen leisten	5	CA4.T8.ST3.N3, CA4.T8.ST5, CA4.T8.ST6, CA4.T8.ST6.N1, CA4.T8.ST6.N3	patient record	Time Pressure
NFR00.02	1	3	3	2	2	1	1	SOLL	SHOULD	0	... be easy to use for experienced computer users	, … es für geübte Computer-Nutzer gut bedienbar sein	23	CA2.T1.ST5, CA2.T1.ST5.N1, CA2.T1.ST5.N2, CA2.T1.ST5.N3, CA2.T2.ST1, CA2.T2.ST1.N1, CA2.T2.ST1.N2, CA2.T2.ST1.N3, CA2.T2.ST2.N1, CA2.T2.ST3, CA2.T2.ST3.N1, CA2.T2.ST3.N2, CA2.T2.ST7, CA2.T2.ST7.N1, CA2.T2.ST7.N2, CA2.T2.ST7.N3, CA2.T2.ST7.N4, CA2.T2.ST7.N5, CA2.T2.ST7.N6, CA2.T3.ST1, CA2.T3.ST1.N1, CA2.T3.ST1.N2, CA2.T3.ST1.N3	System	Pain Points, Preferences and Habits, solution => dashboard
NFR00.03	3	3	3	3	3	0	0	MUSS	SHALL	0	... be evident in every view to which patient the data are assigned.	, … es in jeder Ansicht ersichtlich zu sein, welchem Patienten die Daten zugeordnet sind	3	CA3.T1.ST3.N1, CA3.T1.ST4.N2, CA3.T1.ST5.N1	clinical routine	Communication
NFR00.03.01	3	3	3	3	3	0	0	MUSS	SHALL	0	... display all required data for a patient	… alle benötigten Daten zu einem Patienten darzustellen	18	CA4.T1.ST2, CA4.T1.ST2.N1, CA4.T1.ST2.N2, CA4.T1.ST2.N3, CA4.T1.ST2.N4, CA4.T2.ST4, CA4.T2.ST4.N1, CA4.T2.ST4.N2, CA4.T2.ST4.N3, CA4.T3.ST2, CA4.T3.ST2.N1, CA4.T3.ST2.N2, CA4.T3.ST2.N3, CA4.T3.ST2.N4, CA4.T3.ST3, CA4.T3.ST3.N1, CA4.T3.ST3.N2, CA4.T3.ST3.N3	Selecting the important	data collection, identifying important aspects, combining information
NFR00.03.02	3	2	3	3	3	0	0	MUSS	SHALL	0	... ensure, all data remaining reachable when overlays are displayed	… beim anzeigen von Overlays, dass weiterhin alle Daten einsehbar bleiben	6	CA4.T1.ST5, CA4.T1.ST5.N1, CA4.T1.ST5.N2, CA4.T1.ST5.N3, CA4.T1.ST5.N4, CA4.T1.ST5.N5	Selecting the important	data collection
NFR00.04	3	2	3	3	3	0	0	MUSS	SHALL	0	... display a time‐based representation of the treatment	… eine zeitbasierte Darstellung der Behandlung anzuzeigen	5	CA4.T5.ST6, CA4.T5.ST6.N1, CA4.T5.ST6.N2, CA4.T5.ST6.N3, CA4.T5.ST6.N4	Selecting the important	tretment factor time
NFR00.05	1	1	3	1	2	2	1	SOLL	SHOULD	0	... make it possible to distinguish between documented events without a result and events that did not happen	… es durch die Darstellung von Daten unterscheidbar zu machen zwischen dokumentierten Ereignissen ohne Ergebnis und nicht geschehenen Ereignissen	8	CA4.T8.ST1, CA4.T8.ST1.N1, CA4.T8.ST1.N2, CA4.T8.ST1.N3, CA4.T4.ST6, CA4.T4.ST6.N1, CA4.T4.ST6.N2, CA4.T4.ST6.N3	patient record , Selecting the important	Time Pressure, searching for details
NFR00.06	2	2	2	2	2	0	0	SOLL	SHOULD	0	... provide an unambiguous output of error and hint messages	… eine eindeutige Ausgabe vonFehler- und Hinweisnachrichten	6	CA2.T1.ST2, CA2.T1.ST2.N1, CA2.T1.ST2.N2, CA2.T1.ST2.N3, CA2.T1.ST2.N4, CA2.T1.ST2.N5	System	Pain Points
NFR00.06.01	2	1	1	2	1	-1	0	KANN	MAY	0	... offer possible solutions in error and hint messages	… Lösungsansätze in Fehler- und Hinweisnachrichten anzubieten	2	CA2.T1.ST3.N1, CA2.T1.ST3.N5	System	Pain Points
NFR00.06.02	2	2	1	2	2	-1	-1	SOLL	SHOULD	0	... specify reasons for errors/ malfunctions in error- and note-messages.	, … Gründe für Fehler/ Funktionsstörungen in Fehler- und Hinweisnachrichten anzugeben	4	CA2.T1.ST3.N2, CA2.T1.ST3.N3, CA2.T1.ST3.N4, CA2.T2.ST2	System	Pain Points, Preferences and Habits
NFR00.07	2	2	1	2	2	-1	-1	SOLL	SHOULD	0	... provide an introduction to adjustments to the dashboard in the course of an update	… die Erklärung von Überarbeitungen des Dashboards im Zuge eines Updates	2	CA2.T2.ST4, CA2.T2.ST4.N1	System	Preferences and Habits
NFR00.08	3	3	2	3	3	-1	-1	MUSS	SHALL	0	... give access to the data assigned to a patient after selecting the patient once	… den Zugriff auf die Daten, die einem Patienten zugeordnet sind, nach einmaliger Auswahl des Patienten	6	CA2.T5.ST4, CA2.T5.ST4.N2, CA2.T5.ST4.N3, CA2.T5.ST5, CA2.T5.ST5.N2, CA2.T5.ST5.N3	System	usage of Data available
NFR00.09	3	3	1	3	2	-2	-1	SOLL	SHOULD	0	... simplify the copying process of relevant data	… es den Kopierprozess relevanter Daten vereinfachen	5	CA4.T1.ST4, CA4.T6.ST4, CA4.T6.ST4.N1, CA4.T6.ST4.N2, CA4.T6.ST4.N3	Selecting the important	focused view, data collection
NFR00.10	1	2	3	2	2	1	1	SOLL	SHOULD	0	... avoid scrolling	… das Scrollen vermieden wird	5	CA4.T6.ST1, CA4.T6.ST1.N1, CA4.T6.ST1.N2, CA4.T6.ST1.N3, CA4.T6.ST1.N4	Selecting the important	focused view
NFR00.11	3	2	2	3	2	-1	0	SOLL	SHOULD	0	... sort all lists by default in descending order by date, so that the current item is on top.	… Standardmäßig alle Listen absteigend nach Datum zu sortieren, sodass das aktuellste Element oben steht	5	CA4.T5.ST1.N1, CA4.T5.ST1.N2, CA4.T5.ST1.N3, CA4.T5.ST1.N4, CA4.T5.ST1.N5	Selecting the important	tretment factor time
NFR01	3	3	3	3	3	0	0	MUSS	SHALL	0	... meet the requirements for data protection	… die Anforderungen an den Datenschutz zu erfüllen	4	CA2.T4, CA2.T4.ST2, CA2.T4.ST2.N1, CA2.T4.ST2.N2	System	dataquality
NFR01.01	3	3	3	3	3	0	0	MUSS	SHALL	0	... not to modify the data and to reproduce them true to the original	… es die Daten nicht zu verfälschen und diese originalgetreu wiederzugeben	4	CA2.T4.ST1, CA2.T4.ST1.N1, CA2.T4.ST1.N2, CA2.T4.ST1.N4	System	dataquality
NFR01.02	3	3	3	3	3	0	0	MUSS	SHALL	0	... provide data always up to date	… es, dass die Daten im Dashboard immer aktuell sind	2	CA2.T4.ST3, CA2.T4.ST3.N1	System	dataquality
NFR02	3	3	2	3	3	-1	-1	MUSS	SHALL	0	... limit the respective view to the use case‐dependent essential information	… ,dass sich die jeweilige Dashboard Ansicht auf die Use-Case-abhängigen wesentlichen Informationen beschränkt	7	CA4.T6.ST5, CA4.T6.ST5.N1, CA4.T6.ST5.N2, CA4.T6.ST5.N3, CA4.T6.ST7, CA4.T6.ST7.N1, CA4.T6.ST7.N2	Selecting the important	focused view
NFR02.01	2	2	2	2	2	0	0	SOLL	SHOULD	0	... provide a view optimized for the use case of the tumor conference	, … eine Darstellung optimiert für den Use-Case der Tumorkonferenz	2	CA3.T1.ST9.N1, CA3.T1.ST9.N2	clinical routine	Communication
NFR02.01.01	1	3	1	2	2	-1	-1	SOLL	SHOULD	0	... focus on radiological images and findings at view for tumor conferences	… es bei Tumorkonferenzen radiologische Bilder und Befunde in den Fokus zu rücken	10	CA3.T1.ST1, CA3.T1.ST1.N1, CA3.T1.ST1.N2, CA3.T1.ST1.N3, CA3.T1.ST1.N4, CA3.T1.ST6, CA3.T1.ST6.N1, CA3.T1.ST6.N2, CA3.T1.ST6.N3, CA3.T1.ST6.N4	clinical routine	Communication
NFR02.02	3	2	2	3	2	-1	0	SOLL	SHOULD	0	... provide a view optimized for the use case of tumor conference registration	… eine Darstellung optimiert für den Use-Case der Tumorkonferenz-Anmeldung	1	CA3.T1.ST9.N3	clinical routine	Communication
NFR02.03	2	1	2	2	2	0	0	SOLL	SHOULD	0	... provide a view optimized for the use case of the initial presentation	… eine Darstellung optimiert für den Use-Case der Erstvorstellung	1	CA3.T5.ST6.N5	clinical routine	personalization of medicine
NFR02.03.01	1	2	2	2	2	0	0	SOLL	SHOULD	0	... focus on external and internal reports during the initial presentation	… es bei der Erstvorstellung externe und interne Befunde in den Fokus zu rücken	1	CA3.T5.ST6.N1	clinical routine	personalization of medicine
NFR02.03.02	1	1	2	1	1	1	1	KANN	MAY	0	... focus on the scanned medical history sheet at the initial presentation	… es bei der Erstvorstellung den eingescannten Anamnesebogen in den Fokus zu rücken	3	CA3.T5.ST6.N3, CA3.T5.ST6.N4, CA3.T5.ST6.N6	clinical routine	personalization of medicine
NFR02.03.03	3	2	2	3	2	-1	0	SOLL	SHOULD	0	... it to support a view that makes do with half the screen	… es eine Ansicht zu unterstützen, die mit dem halben Bildschirm auskommt	4	CA4.T1.ST4.N1, CA4.T1.ST4.N2, CA4.T1.ST4.N3, CA4.T1.ST4.N4	Selecting the important	data collection
NFR03	2	3	3	3	3	0	0	MUSS	SHALL	0	... arrange elements based on the logic of melanoma treatment	… ein Anordnung der Dashboardelemente der die Logik der Melanomversorgung zu Grunde liegt	3	CA4.T6.ST8, CA4.T6.ST8.N1, CA4.T6.ST8.N2	Selecting the important	focused view
NFR03.01	2	3	2	3	2	-1	0	SOLL	SHOULD	0	... display the tumor markers are spatially close to the diagnosis	… ,dass die Tumormarker räumlich nah an der Diagnose stehen	2	CA1.T6.ST2, CA1.T6.ST2.N2	patient record	Melanoma
NFR03.02	3	3	2	3	3	-1	-1	MUSS	SHALL	0	... display the progress documentation centralized	… eine Ansicht mit zentralisierter Verlaufsdoku	6	CA3.T6.ST2, CA3.T6.ST2.N1, CA3.T6.ST2.N2, CA3.T6.ST2.N3, CA3.T6.ST2.N4, CA3.T6.ST2.N5	clinical routine	level of work experience
NFR03.03	2	3	2	3	2	-1	0	SOLL	SHOULD	0	... highlight a positive BRAF mutation status.	… es einen positiven BRAF-Mutationsstatus hervorzuheben	4	CA1.T7.ST6, CA1.T7.ST6.N1, CA1.T7.ST6.N2, CA1.T7.ST6.N3	patient record	Therapy
NFR04	3	2	3	3	3	0	0	MUSS	SHALL	0	... optimize work in any task‐appropriate usage setting	… optimiertes Arbeiten in jedem Aufgaben-angemessenen Nutzungssetting	4	CA2.T2.ST6, CA2.T2.ST6.N1, CA2.T2.ST6.N3, CA3.T1.ST9	System, clinical routine	Preferences and Habits, Communication
NFR04.01	3	2	3	3	3	0	0	MUSS	SHALL	0	... have loading times < 1 sec	… Ladezeiten < 1 sec	11	CA2.T1.ST1, CA2.T1.ST1.N1, CA2.T1.ST1.N2, CA2.T1.ST1.N3, CA2.T1.ST1.N4, CA2.T1.ST6, CA2.T1.ST6.N1, CA2.T1.ST6.N2, CA2.T1.ST6.N3, CA2.T1.ST6.N4, CA2.T1.ST6.N5	System	Pain Points
NFR04.02	3	2	3	3	3	0	0	MUSS	SHALL	0	... be optimized for the desktop setting	… eine Optimierung im Desktop-Setting	1	CA2.T2.ST5	System	Preferences and Habits
NFR04.02.01	3	2	3	3	3	0	0	MUSS	SHALL	0	... be optimized for a screen resolution of 1,920 x 1,080 pixels.	… eine Optimierung auf eine Bildschirmauflösung von 1.920 x 1.080 Pixel	1	CA2.T2.ST5.N1	System	Preferences and Habits
NFR04.03	3	1	2	2	2	0	0	SOLL	SHOULD	0	... be optimized for mobile tablet devices with a screen diagonal of ~11 inches	… eine Optimierung auch auf mobile Tablet-Geräten mit einer Bildschirmdiagonale von ~11 Zoll	1	CA2.T2.ST6.N2	System	Preferences and Habits
NFR04.03.01	3	2	2	3	2	-1	0	SOLL	SHOULD	0	... still be usable even at lower resolutions	… auch bei geringeren Auflösungen noch einsetzbar zu sein	1	CA2.T1.ST3	System	Pain Points
NFR04.04	3	3	3	3	3	0	0	MUSS	SHALL	0	... use a font that can be read without problems in a normal sitting position (with normal vision)	… eine Schrift, die in normaler Sitzposition (bei Normalsichtigkeit) problemlos lesbar ist	5	CA2.T1.ST4, CA2.T1.ST4.N1, CA2.T1.ST4.N2, CA2.T1.ST4.N3, CA2.T1.ST4.N4	System	Pain Points
